# Supplementary material for: Research on the economic effects of housing support expenditures under the perspective of consumption heterogeneity: Evidence from China
Source: PLoS One. 2024 Sep 12;19(9):e0306138. doi: 10.1371/journal.pone.0306138 (PMC11392229; doi:10.1371/journal.pone.0306138)
Supplement: S1 File — (ZIP) [file pone.0306138.s001.zip]

Archive with 15 entries (14 files):
- Supporting information/
- Supporting information/Table 10. Robustness test results of total urban residents' consumption expenditure.xls
- Supporting information/Table 11. Results of robustness tests for housing and non-housing consumption expenditures of structure.xls
- Supporting information/Table 12. Robustness test results of structural necessity and non-necessity consumption expenditure.xls
- Supporting information/Table 13. Results of Robustness Tests on Durable and Non-essential Durable Consumption Expenditures of Structure.xls
- Supporting information/Table 2 Raw data-Annex 1.xls
- Supporting information/Table 2. Statistical description of the main variables (1999-2009).xls
- Supporting information/Table 3 Raw data-Annex 2.xls
- Supporting information/Table 3. Statistical description of the main variables (2010-2021 ).xls
- Supporting information/Table 4. Regression results of the impact of government housing support expenditure on total per capita consumption expenditure of urban residents (1999-2021).xls
- Supporting information/Table 5. Regression results of the impact of government housing support expenditure on the consumption structure of urban residents (1999-2009).xls
- Supporting information/Table 6. Static regression results of the impact of government housing support expenditure on the consumption structure of urban residents (2010-2021).xls
- Supporting information/Table 7. Results of GMM regression of housing and non-housing consumption expenditure system of structure.xls
- Supporting information/Table 8. Systematic GMM regression results of structural essential and non-essential consumption expenditures.xls
- Supporting information/Table 9. Systematic GMM Regression Results of Consumption Expenditures on Durable and Non-durable Goods by Structure.xls
