# Supplementary material for: Research on the economic effects of housing support expenditures under the perspective of consumption heterogeneity: Evidence from China
Source: PLoS One. 2024 Sep 12;19(9):e0306138. doi: 10.1371/journal.pone.0306138 (PMC11392229; doi:10.1371/journal.pone.0306138)
Supplement: S1 File — (ZIP) [file pone.0306138.s001.zip › Supporting information/Table 10. Robustness test results of total urban residents' consumption expenditure.xls]

## Sheet: DATA1999-2009
year	id	province	lnHse	lnChp	lnIncome	Service	Bring	Industry	lnConsume0
1999	1	Gansu	4.29071	7.14992	8.43471	34.0115	34.8214	45.47	8.23948
2000	1	Gansu	4.56956	7.17969	8.53673	35.6045	30.8511	44.73	8.36161
2001	1	Gansu	4.86375	7.11655	8.59786	35.8	33.1343	44.9	8.40084
2002	1	Gansu	4.67046	7.17522	8.73834	35.9	36.7717	45.7	8.54386
2003	1	Gansu	5.1418	7.12724	8.8086	35.2882	32.7686	46.58	8.5804
2004	1	Gansu	4.96198	7.4334	8.8986	33.3145	33.483	48.63	8.68152
2005	1	Gansu	4.46202	7.52058	8.9787	40.7	37.1335	43.4	8.76475
2006	1	Gansu	4.78547	7.42449	9.06497	39.5	34.8426	45.8	8.81883
2007	1	Gansu	5.42475	7.58118	9.12949	38.4	35.7728	47.3	8.88947
2008	1	Gansu	5.25562	7.39218	9.14403	39.1	37.9945	46.3	8.86621
2009	1	Gansu	5.28759	7.62116	9.21937	40.2	36.6624	45.1	8.92535
1999	2	Anhui	4.71668	7.11639	8.55432	30.5488	43.0234	43.97	8.29349
2000	2	Anhui	4.63711	7.05836	8.58958	33.2342	38.5191	42.67	8.36599
2001	2	Anhui	4.89816	7.0498	8.65807	34.2	39.7886	43	8.43108
2002	2	Anhui	4.40499	7.16197	8.72927	34.9	45.7627	43.5	8.48743
2003	2	Anhui	4.40005	7.30359	8.82802	36.7279	36.8681	44.82	8.53655
2004	2	Anhui	3.97701	7.42511	8.88856	35.5403	37.0896	45.09	8.61458
2005	2	Anhui	3.75622	7.63504	8.99888	40.7	41.2904	41.3	8.71351
2006	2	Anhui	4.08485	7.66563	9.12754	40.2	37.4081	43.1	8.83527
2007	2	Anhui	3.73228	7.75119	9.23613	39	37.7426	44.7	8.9399
2008	2	Anhui	4.3802	7.79395	9.30156	37.4	38.3495	46.6	8.99117
2009	2	Anhui	4.37822	7.95338	9.39375	36.4	35.1325	48.7	9.07431
1999	5	Fujian	4.92802	7.6324	8.84652	39.8308	40.0054	42.46	8.58224
2000	5	Fujian	4.66451	7.61055	8.89517	40.008	32.3853	43.65	8.619
2001	5	Fujian	4.4728	7.59402	9.02432	39.9	36.213	44.8	8.70076
2002	5	Fujian	3.78731	7.66753	9.13257	39.7	32.6307	46.1	8.80638
2003	5	Fujian	3.77872	7.72576	9.21004	39.1138	33.7595	47.64	8.90305
2004	5	Fujian	3.78323	7.79665	9.28384	38.4088	31.3752	48.74	8.96952
2005	5	Fujian	4.1373	7.98944	9.36302	38.5	30.8797	48.7	9.02581
2006	5	Fujian	4.15064	8.21168	9.46155	39.1	33.8068	49.1	9.12345
2007	5	Fujian	4.38627	8.32148	9.53182	40	33.7957	49.2	9.19349
2008	5	Fujian	4.8811	8.21168	9.63526	39.3	33.5275	50	9.27285
2009	5	Fujian	4.378	8.44225	9.73853	41.3	34.3118	49.1	9.36321
1999	6	Guangdong	3.66107	8.05864	9.135	37.554	41.9133	50.38	8.94116
2000	6	Guangdong	3.71218	8.05786	9.18058	39.2603	32.0278	50.39	8.98368
2001	6	Guangdong	3.46756	8.08946	9.25342	40.4	41.0388	50.2	9.00197
2002	6	Guangdong	3.28589	8.08411	9.33455	40.8	35.8821	50.4	9.1202
2003	6	Guangdong	3.34926	8.06254	9.43312	38.4	43.9226	53.63	9.18254
2004	6	Guangdong	2.78465	8.1225	9.50303	36.8077	39.5711	55.43	9.26069
2005	6	Guangdong	1.5958	8.34588	9.56326	42.9	31.3368	50.7	9.3396
2006	6	Guangdong	1.6593	8.41601	9.62606	42.7	28.7325	51.3	9.37279
2007	6	Guangdong	2.4908	8.57722	9.68944	43.3	29.0453	51.3	9.47875
2008	6	Guangdong	2.41145	8.53011	9.74455	42.9	28.6917	51.6	9.5049
2009	6	Guangdong	3.08258	8.6441	9.85784	45.7	27.3635	49.2	9.61112
1999	7	Guangxi	2.13089	7.32449	8.6624	35.9889	47.9232	35.62	8.45943
2000	7	Guangxi	2.23706	7.27932	8.69993	37.2389	37.0933	36.49	8.51561
2001	7	Guangxi	2.17663	7.50243	8.82022	39.3	38.3363	35.5	8.57664
2002	7	Guangxi	2.22497	7.56104	8.92427	40.5	29.7746	35.2	8.62318
2003	7	Guangxi	3.0514	7.5295	8.97759	39.2994	36.2471	36.85	8.67693
2004	7	Guangxi	1.96811	7.59025	9.0476	36.7597	34.2918	38.8	8.74885
2005	7	Guangxi	3.80964	7.52703	9.08443	40.5	38.3773	37.1	8.80644
2006	7	Guangxi	3.88109	7.59749	9.13227	39.7	34.9273	38.9	8.7556
2007	7	Guangxi	3.57315	7.68816	9.28678	38.4	35.8	40.7	8.88348
2008	7	Guangxi	3.53576	7.72168	9.36107	37.4	38.1943	42.4	8.97625
2009	7	Guangxi	3.93364	7.88556	9.47032	37.6	37.4475	43.6	9.06983
1999	8	Guizhou	2.73987	7.15696	8.51497	32.4282	42.1855	38.23	8.29616
2000	8	Guizhou	4.59566	7.15402	8.56043	33.687	41.8212	39.04	8.3804
2001	8	Guizhou	4.51184	7.04393	8.5991	36	41.1962	38.7	8.35566
2002	8	Guizhou	4.33268	7.11693	8.69659	36.2	40.6812	40.1	8.43988
2003	8	Guizhou	4.71401	7.16709	8.78789	35.2796	36.9554	42.72	8.50467
2004	8	Guizhou	4.62409	7.18657	8.86243	34.1183	37.7756	44.89	8.57528
2005	8	Guizhou	4.52341	7.32938	8.96414	39.6	44.5155	41.8	8.68394
2006	8	Guizhou	4.59	7.4163	9.06064	39.8	41.5097	43	8.77456
2007	8	Guizhou	5.22733	7.54175	9.16147	41.8	42.9345	41.9	8.84206
2008	8	Guizhou	5.1847	7.56444	9.19008	41.3	41.7561	42.3	8.84765
2009	8	Guizhou	5.08554	7.78462	9.29396	48.2	42.3483	37.7	8.94222
1999	9	Hainan	3.25106	7.49499	8.5917	42.4124	44.1209	20.15	8.30752
2000	9	Hainan	3.32847	7.57596	8.58056	42.3295	40.4444	19.76	8.30863
2001	9	Hainan	5.08384	7.55204	8.67851	42.7	43.1841	20.4	8.38825
2002	9	Hainan	4.65522	7.49685	8.84429	41.4	41.3968	20.7	8.62141
2003	9	Hainan	4.98631	7.66532	8.91217	40.4573	38.109	22.53	8.63508
2004	9	Hainan	4.99144	7.76682	8.9441	39.6576	38.8614	23.45	8.65652
2005	9	Hainan	4.30608	7.94991	8.98052	41.8	41.4289	24.6	8.66553
2006	9	Hainan	4.88803	8.19666	9.11404	39.9	38.9533	27.4	8.83771
2007	9	Hainan	4.44969	8.24599	9.22659	40.7	37.7329	29.8	8.94438
2008	9	Hainan	3.82916	8.45539	9.30431	40.2	39.4909	29.8	9.0116
2009	9	Hainan	2.29219	8.60082	9.39655	45.3	37.3073	26.8	9.08667
1999	10	Hebei	5.22157	7.20934	8.60074	33.2582	34.3725	49.1	8.31369
2000	10	Hebei	4.85163	7.27295	8.64948	33.4931	32.7547	50.3	8.38568
2001	10	Hebei	4.85689	7.27926	8.70109	34	39.2697	49.6	8.41143
2002	10	Hebei	5.1499	7.32085	8.82503	34.6	35.7285	49.8	8.54916
2003	10	Hebei	4.83933	7.27064	8.88227	33.4862	32.5116	51.52	8.59651
2004	10	Hebei	4.95557	7.32682	8.93935	31.5113	30.9691	52.86	8.62717
2005	10	Hebei	4.90158	7.46091	9.06089	33.3	32.3159	51.8	8.75389
2006	10	Hebei	4.67584	7.56994	9.16775	33.8	32.5472	52.4	8.82897
2007	10	Hebei	4.86766	7.73012	9.25147	34	34.3886	52.8	8.90108
2008	10	Hebei	4.70135	7.75149	9.34031	33.2	32.1674	54.2	8.94881
2009	10	Hebei	4.21809	7.92382	9.4429	35.2	33.4271	52	9.02374
1999	11	Heilongjiang	4.65805	7.38337	8.46321	32.1812	32.4429	54.8	8.18575
2000	11	Heilongjiang	5.22512	7.47415	8.54316	31.5847	29.5842	57.44	8.29271
2001	11	Heilongjiang	5.28861	7.49173	8.63451	32.4	30.927	56.1	8.3766
2002	11	Heilongjiang	4.91813	7.50975	8.75874	32.8	29.758	55.6	8.44597
2003	11	Heilongjiang	4.89691	7.49917	8.8409	31.5294	28.5168	57.17	8.55442
2004	11	Heilongjiang	4.82749	7.53941	8.91821	29.4157	26.2266	59.5	8.62417
2005	11	Heilongjiang	4.25639	7.61059	9.01196	33.7	28.6642	53.9	8.72002
2006	11	Heilongjiang	4.25874	7.63777	9.0986	33.7	28.5753	54.4	8.77675
2007	11	Heilongjiang	4.30226	7.70369	9.15577	34.7	28.5763	52.3	8.84642
2008	11	Heilongjiang	4.90413	7.79141	9.22988	34.4	27.8272	52.5	8.93492
2009	11	Heilongjiang	4.83347	7.92821	9.31338	39.3	26.7939	47.3	9.04723
1999	12	Henan	4.15658	6.92952	8.45359	30.2021	38.3956	45.25	8.1944
2000	12	Henan	4.36693	7.14791	8.51295	30.4088	37.516	46.98	8.29444
2001	12	Henan	4.41205	7.1217	8.60595	31	37.2339	47.1	8.35788
2002	12	Henan	4.25637	7.23401	8.77826	31.3	39.2211	47.8	8.45153
2003	12	Henan	4.42724	7.22313	8.86505	32.0199	36.0134	50.39	8.52744
2004	12	Henan	4.26864	7.2954	8.91879	30.0877	35.6076	51.22	8.54355
2005	12	Henan	4.35423	7.4463	9.01605	30	35.5208	52.1	8.6545
2006	12	Henan	4.60777	7.50951	9.12833	29.8	35.6226	53.8	8.7448
2007	12	Henan	4.84328	7.57013	9.23251	30.1	33.802	55.2	8.8497
2008	12	Henan	4.52155	7.54452	9.31186	28.6	33.8075	56.9	8.90829
2009	12	Henan	4.9533	7.68724	9.40638	29.3	36.6071	56.5	8.99944
1999	13	Hubei	4.73773	7.16704	8.58728	34.1128	39.6615	48.94	8.40416
2000	13	Hubei	4.60856	7.2211	8.64535	34.8505	33.701	49.66	8.47184
2001	13	Hubei	4.85288	7.21345	8.69963	35.5	34.1718	49.6	8.50178
2002	13	Hubei	4.67158	7.28799	8.85543	36.6	35.1465	49.2	8.66455
2003	13	Hubei	4.55716	7.29619	8.90554	37.447	29.8211	47.77	8.70027
2004	13	Hubei	3.94162	7.35615	8.95252	36.3738	28.5767	47.46	8.72631
2005	13	Hubei	3.93747	7.63279	9.01708	40.3	34.2207	43.1	8.75147
2006	13	Hubei	4.52544	7.74049	9.11279	40.6	33.6949	44.4	8.83125
2007	13	Hubei	5.15094	7.8726	9.22554	42.1	30.9171	43	8.94788
2008	13	Hubei	5.40983	7.80184	9.30754	40.5	29.0326	43.8	8.97982
2009	13	Hubei	5.47454	7.97189	9.40297	39.6	29.1493	46.6	9.06957
1999	14	Hunan	4.33043	6.96885	8.67227	37.5971	36.0153	39.01	8.48028
2000	14	Hunan	4.34594	6.97087	8.72641	39.1427	32.2291	39.6	8.55111
2001	14	Hunan	4.71752	7.12744	8.82397	39.8	35.8189	39.5	8.62303
2002	14	Hunan	4.79873	7.19248	8.85389	40.5	35.2642	40	8.63216
2003	14	Hunan	5.36461	7.24183	8.93759	42.2109	32.5545	38.68	8.70517
2004	14	Hunan	4.81725	7.2684	9.01336	39.9483	33.3812	39.46	8.78885
2005	14	Hunan	3.73219	7.32103	9.09305	40.5	33.5813	39.9	8.85481
2006	14	Hunan	3.9455	7.47687	9.1756	40.8	34.3588	41.6	8.92417
2007	14	Hunan	3.99584	7.57326	9.28253	39.8	31.9323	42.6	8.96965
2008	14	Hunan	4.24141	7.54762	9.34369	37.8	31.5804	44.2	9.01461
2009	14	Hunan	4.7309	7.70286	9.43439	41.4	34.3732	43.5	9.10289
1999	15	Jiangsu	5.27933	7.36771	8.79952	36.1	36.5946	50.93	8.53347
2000	15	Jiangsu	4.80919	7.40428	8.83881	36.3016	32.4464	51.68	8.59393
2001	15	Jiangsu	4.74951	7.4951	8.91896	37	36.5052	51.6	8.63154
2002	15	Jiangsu	4.62066	7.57801	9.03839	37.3	35.4166	52.2	8.73582
2003	15	Jiangsu	4.78866	7.70132	9.15412	36.6	35.4953	54.47	8.83154
2004	15	Jiangsu	4.93279	7.85308	9.2416	34.8739	32.9892	56.59	8.88423
2005	15	Jiangsu	4.72708	8.07025	9.3837	35.4	31.1459	56.6	9.02689
2006	15	Jiangsu	5.03461	8.12176	9.50194	36.3	30.6535	56.6	9.12162
2007	15	Jiangsu	5.22131	8.19567	9.6131	37.4	28.8378	55.6	9.18882
2008	15	Jiangsu	5.29324	8.1507	9.69355	38.1	30.3784	55	9.24915
2009	15	Jiangsu	5.40747	8.36237	9.79317	39.6	31.1284	53.9	9.34688
1999	16	Jiangxi	3.71605	6.7093	8.46873	37.7197	36.4145	38.62	8.1645
2000	16	Jiangxi	4.27867	6.83463	8.52596	40.7959	36.5912	34.98	8.18347
2001	16	Jiangxi	4.08372	6.86057	8.60386	40.5	41.2345	36.2	8.25758
2002	16	Jiangxi	4.2632	6.94673	8.74221	39.3	40.4945	38.8	8.41099
2003	16	Jiangxi	4.51302	7.06794	8.81854	36.8	37.805	43.36	8.47901
2004	16	Jiangxi	4.34363	7.12617	8.87707	33.9966	36.2185	45.65	8.52907
2005	16	Jiangxi	4.13852	7.25437	8.99352	34.8	42.9981	47.3	8.64931
2006	16	Jiangxi	3.52569	7.35593	9.08676	33.5	41.0964	49.7	8.72405
2007	16	Jiangxi	4.61781	7.5064	9.22552	31.9	39.4711	51.7	8.84288
2008	16	Jiangxi	4.52034	7.47964	9.28475	30.9	36.7143	52.7	8.89545
2009	16	Jiangxi	4.22135	7.69853	9.3766	34.4	36.7333	51.2	9.01224
1999	17	Jilin	4.62934	7.26962	8.4286	34.4007	31.6531	40.23	8.2269
2000	17	Jilin	5.07078	7.26707	8.51682	34.1634	29.2939	43.94	8.33762
2001	17	Jilin	5.33648	7.34956	8.60655	36.5	29.2092	43.3	8.39847
2002	17	Jilin	5.21287	7.42817	8.77347	36.6	28.0861	43.5	8.54347
2003	17	Jilin	4.63371	7.36113	8.87509	35.3731	27.4441	45.33	8.63175
2004	17	Jilin	4.63259	7.50332	8.95227	34.4107	26.753	46.63	8.69614
2005	17	Jilin	4.74375	7.49405	9.04159	39.1	27.5618	43.6	8.79549
2006	17	Jilin	4.77991	7.54483	9.14764	39.5	26.5292	44.8	8.86287
2007	17	Jilin	5.17812	7.63811	9.24858	38.3	27.5627	46.8	8.97219
2008	17	Jilin	4.88892	7.67386	9.32739	38	26.7302	47.7	9.05077
2009	17	Jilin	5.56423	7.82613	9.41596	37.9	27.0641	48.7	9.16654
1999	18	Liaoning	4.66555	7.55956	8.50979	39.5382	34.6231	47.98	8.30461
2000	18	Liaoning	4.89454	7.6382	8.59939	39.0061	30.42	50.21	8.39241
2001	18	Liaoning	5.03062	7.663	8.67918	40.7	32.2259	48.5	8.45966
2002	18	Liaoning	5.1212	7.68005	8.80847	41.4	28.5191	47.8	8.60862
2003	18	Liaoning	4.79723	7.73697	8.90086	41.4466	31.67	48.29	8.72582
2004	18	Liaoning	4.70274	7.76103	8.97412	41.0885	29.8364	47.71	8.77217
2005	18	Liaoning	4.1092	7.90175	9.09526	39.6	30.142	49.4	8.88348
2006	18	Liaoning	5.39619	7.98465	9.21389	38.3	28.8784	51.1	8.95289
2007	18	Liaoning	5.22185	8.06683	9.33971	36.6	29.0579	53.1	9.07395
2008	18	Liaoning	5.13264	8.098	9.454	34.5	29.6159	55.8	9.206
2009	18	Liaoning	5.37375	8.16887	9.54483	38.7	28.4386	52	9.29886
1999	19	Neimeng	4.86485	7.0449	8.46722	32.3159	34.8167	40.65	8.14862
2000	19	Neimeng	5.21078	7.02235	8.52676	35.2553	32.376	39.71	8.25991
2001	19	Neimeng	5.13423	7.09993	8.59711	36.3	35.0228	40.5	8.3199
2002	19	Neimeng	4.99317	7.12351	8.69311	36.4	33.9066	42	8.4739
2003	19	Neimeng	4.23467	7.11991	8.82597	35.1737	33.508	45.29	8.56815
2004	19	Neimeng	4.4286	7.19312	8.94819	32.2091	30.1727	49.13	8.68115
2005	19	Neimeng	4.33692	7.33873	9.04564	39.4	32.5642	45.5	8.76899
2006	19	Neimeng	5.26196	7.41756	9.15857	37.8	30.54	48.6	8.85768
2007	19	Neimeng	5.49532	7.59086	9.29471	35.7	30.7786	51.8	9.00682
2008	19	Neimeng	6.11782	7.63873	9.39608	33.3	29.602	55	9.10879
2009	19	Neimeng	5.83852	7.8219	9.49307	38	29.2893	52.5	9.24522
1999	20	Ningxia	4.47222	7.24708	8.41484	37.5999	33.8475	42.52	8.18318
2000	20	Ningxia	4.85961	7.21235	8.51156	37.4967	34.8148	45.2	8.355
2001	20	Ningxia	4.53383	7.36534	8.61963	38.4	36.5889	45	8.43194
2002	20	Ningxia	4.93385	7.52712	8.71584	38	33.9259	45.9	8.54311
2003	20	Ningxia	5.19154	7.51404	8.77465	35.771	34.9561	49.83	8.57158
2004	20	Ningxia	5.28222	7.48857	8.84266	33.8438	34.2153	52.01	8.62763
2005	20	Ningxia	4.21935	7.64553	8.94119	41.7	38.2993	46.4	8.70708
2006	20	Ningxia	4.6113	7.54846	9.05002	39.6	36.6337	49.2	8.80815
2007	20	Ningxia	4.67371	7.53307	9.16812	38.2	36.1617	50.8	8.83943
2008	20	Ningxia	5.33309	7.58796	9.26677	36.2	37.0641	52.9	8.96451
2009	20	Ningxia	5.6333	7.82279	9.34448	41.7	34.7116	48.9	9.03386
1999	21	Qinghai	5.3912	7.28756	8.46106	41.9355	36.3636	41.06	8.27471
2000	21	Qinghai	4.81646	7.12526	8.55964	42.1336	33.3333	43.25	8.34846
2001	21	Qinghai	5.37593	7.07117	8.65429	41.9	34.8129	43.9	8.43448
2002	21	Qinghai	5.47019	7.11761	8.68622	41.7	36.3636	45.1	8.48434
2003	21	Qinghai	5.50928	7.22524	8.75725	40.9523	35.0842	47.22	8.53484
2004	21	Qinghai	5.12414	7.28205	8.81837	38.8337	33.0775	48.75	8.57856
2005	21	Qinghai	4.75963	7.43172	8.91783	39.3	35.0534	48.7	8.663
2006	21	Qinghai	4.14055	7.46059	9.01018	37.5	36.2448	51.6	8.68934
2007	21	Qinghai	4.66171	7.58446	9.08159	36	34.5553	53.3	8.76833
2008	21	Qinghai	4.49824	7.56168	9.12102	34	35.9756	55.1	8.76976
2009	21	Qinghai	2.99563	7.55348	9.17644	36.9	34.6436	53.2	8.8087
1999	22	Shangdong	4.69149	7.20341	8.66716	35.7038	38.1887	48.36	8.41517
2000	22	Shangdong	4.94233	7.2514	8.76609	35.4638	32.3868	49.69	8.50966
2001	22	Shangdong	4.84473	7.26127	8.84513	36.3	33.5981	49.3	8.54357
2002	22	Shangdong	4.77585	7.37089	8.92801	36.5	32.2811	50.3	8.62008
2003	22	Shangdong	4.68301	7.42005	9.01897	34.5644	35.1423	53.53	8.694
2004	22	Shangdong	5.02175	7.57842	9.10772	32.1993	33.8865	56.32	8.76118
2005	22	Shangdong	4.62523	7.73796	9.22658	32	32.4479	57.4	8.86136
2006	22	Shangdong	4.11961	7.77425	9.34285	32.6	30.1723	57.7	8.97839
2007	22	Shangdong	4.81126	7.87054	9.4623	33.4	31.9472	56.9	9.07319
2008	22	Shangdong	4.73878	7.84675	9.54981	33.4	32.5227	57	9.15681
2009	22	Shangdong	4.68442	8.01298	9.63871	34.7	32.0576	55.8	9.24486
1999	23	Shanxi1	5.07802	6.9344	8.37224	38.8975	40.0707	50.49	8.15452
2000	23	Shanxi1	4.93445	6.97337	8.41051	38.7125	38.0552	50.35	8.22949
2001	23	Shanxi1	4.77891	7.1662	8.54759	38.8	38.1673	51.6	8.27943
2002	23	Shanxi1	4.9249	7.24974	8.71517	36.5	38.0211	53.7	8.43498
2003	23	Shanxi1	4.78849	7.35005	8.8163	34.6851	37.643	56.56	8.49996
2004	23	Shanxi1	4.83081	7.42731	8.90146	32.1771	35.4831	59.49	8.56663
2005	23	Shanxi1	4.64347	7.61422	9.00538	37.4	36.9483	56.3	8.66506
2006	23	Shanxi1	4.84984	7.49045	9.10506	36.4	33.2386	57.8	8.76974
2007	23	Shanxi1	5.06836	7.57303	9.2067	35.3	33.5365	60	8.85081
2008	23	Shanxi1	4.20863	7.55116	9.26508	34.2	33.0649	61.5	8.86651
2009	23	Shanxi1	4.21561	7.70001	9.3394	39.2	32.627	54.3	8.93651
1999	24	Shanxi2	5.61229	6.9489	8.4739	38.8677	44.0387	43.15	8.31069
2000	24	Shanxi2	5.83129	7.1303	8.56714	39.1289	34.6065	44.07	8.38633
2001	24	Shanxi2	5.3792	7.35484	8.63395	40.2	38.0704	44.3	8.46639
2002	24	Shanxi2	5.65801	7.36296	8.79576	39.6	39.1067	45.5	8.63265
2003	24	Shanxi2	5.19293	7.34234	8.86054	39.3979	35.5549	47.26	8.67726
2004	24	Shanxi2	5.17263	7.43361	8.92702	37.1669	34.6849	49.14	8.74299
2005	24	Shanxi2	4.90205	7.59865	9.0172	37.8	35.5563	50.3	8.79991
2006	24	Shanxi2	5.56475	7.75615	9.11017	35.3	33.6275	53.9	8.90562
2007	24	Shanxi2	5.34667	7.76917	9.20954	34.9	34.9859	54.2	8.96484
2008	24	Shanxi2	5.01914	7.82737	9.32698	32.9	32.0333	56.1	9.05255
2009	24	Shanxi2	5.40612	7.91531	9.42135	38.5	32.5099	51.9	9.14391
1999	25	Sichuan	4.59425	7.20786	8.62766	32.7058	43.6421	41.94	8.43084
2000	25	Sichuan	4.8661	7.20343	8.70392	34.0173	32.6969	42.4	8.51011
2001	25	Sichuan	4.88479	7.20627	8.7622	38.1	38.1632	39.7	8.55617
2002	25	Sichuan	4.58354	7.22094	8.80582	38.2	37.4502	40.7	8.60593
2003	25	Sichuan	4.48207	7.23028	8.84981	37.7846	35.58	41.53	8.64873
2004	25	Sichuan	4.11362	7.28672	8.89571	37.7022	35.3801	41.03	8.70499
2005	25	Sichuan	3.75711	7.48298	8.96297	38.4	37.9863	41.5	8.76666
2006	25	Sichuan	3.76153	7.61424	9.0484	37.8	34.4022	43.7	8.83122
2007	25	Sichuan	3.5585	7.78106	9.16283	36.5	34.1063	44.2	8.91844
2008	25	Sichuan	3.40729	7.8408	9.24641	34.8	31.3169	46.3	8.98004
2009	25	Sichuan	3.18493	7.93983	9.33093	36.7	35.55	47.4	9.08851
1999	26	Tianjin	6.16576	7.71913	8.9535	46.0064	35.2894	49.1	8.68552
2000	26	Tianjin	6.20364	7.75677	9.01968	45.4842	29.0323	50.03	8.73456
2001	26	Tianjin	6.40151	7.76483	9.10352	46.6	32.1317	49.2	8.85498
2002	26	Tianjin	6.52157	7.81493	9.14895	47.1	32.7226	48.8	8.88787
2003	26	Tianjin	6.66829	7.81696	9.23808	45.4601	30.6882	50.88	8.96743
2004	26	Tianjin	6.39373	8.00735	9.32188	43.2975	29.036	53.21	9.05742
2005	26	Tianjin	5.56102	8.25575	9.40377	41.5	26.5275	55.5	9.13431
2006	26	Tianjin	6.38374	8.40396	9.51109	40.2	27.6473	57.1	9.20795
2007	26	Tianjin	6.26919	8.55931	9.6054	40.5	27.514	57.3	9.29803
2008	26	Tianjin	6.89408	8.54121	9.72453	37.9	29.7193	60.1	9.35502
2009	26	Tianjin	6.92317	8.68619	9.83138	45.3	26.2254	53	9.46261
1999	27	Xinjiang	4.1105	7.23993	8.60245	37.5962	36.63	39.43	8.3575
2000	27	Xinjiang	5.96132	7.26023	8.66077	35.8659	33.4702	43.01	8.41683
2001	27	Xinjiang	6.29897	7.29476	8.74633	38.2	34.6109	42.4	8.48643
2002	27	Xinjiang	5.89997	7.4292	8.83333	38.8	33.7825	42.1	8.63111
2003	27	Xinjiang	5.8929	7.47059	8.86751	35.5702	35.3397	42.44	8.60922
2004	27	Xinjiang	5.61227	7.31313	8.89148	33.8786	32.0736	45.91	8.62942
2005	27	Xinjiang	5.75573	7.43327	8.94865	35.7	37.5947	44.7	8.6962
2006	27	Xinjiang	5.924	7.45664	9.04359	34.7	38.6336	48	8.76735
2007	27	Xinjiang	5.20859	7.52464	9.14887	35.4	37.1122	46.8	8.87902
2008	27	Xinjiang	5.10845	7.52728	9.18094	33.9	35.1926	49.6	8.90431
2009	27	Xinjiang	5.0664	7.67626	9.24906	37.1	36.4956	45.1	8.97589
1999	28	Yunnan	4.22656	7.40914	8.74093	33.3263	44.3317	44.46	8.51745
2000	28	Yunnan	5.12078	7.48536	8.78857	34.5554	33.2447	43.13	8.58995
2001	28	Yunnan	4.92039	7.61392	8.87989	35.8	37.904	42.5	8.62203
2002	28	Yunnan	5.15327	7.60653	8.95003	36.3	38.3971	42.6	8.73299
2003	28	Yunnan	4.94547	7.57717	8.99113	36.2294	39.2103	43.37	8.75294
2004	28	Yunnan	4.90744	7.56728	9.08068	35.1737	38.9799	44.41	8.82025
2005	28	Yunnan	4.47193	7.64131	9.10766	39.5	38.7661	41.2	8.82679
2006	28	Yunnan	4.42129	7.71732	9.17214	38.5	34.9817	42.8	8.86134
2007	28	Yunnan	4.45585	7.69076	9.24712	39.1	36.3853	43.3	8.87473
2008	28	Yunnan	4.78884	7.72539	9.33606	39.1	35.4548	43	8.95774
2009	28	Yunnan	4.6779	7.80973	9.41577	40.8	37.473	41.9	9.06945
1999	29	Zhejiang	3.915	7.55381	9.04432	34.1133	36.5825	54.11	8.78788
2000	29	Zhejiang	4.32936	7.56508	9.13158	36.2589	30.3377	52.74	8.8526
2001	29	Zhejiang	4.33338	7.62064	9.25582	38.4	33.0776	51.3	8.98129
2002	29	Zhejiang	4.57662	7.78461	9.38081	40	34.0247	51.1	9.08471
2003	29	Zhejiang	4.9882	7.91635	9.49344	39.6594	33.7946	52.59	9.18822
2004	29	Zhejiang	5.11041	8.01552	9.56406	38.9754	28.4856	53.77	9.25098
2005	29	Zhejiang	5.36005	8.32044	9.66251	40	30.7885	53.4	9.37756
2006	29	Zhejiang	5.46361	8.41853	9.7655	40.1	29.8992	54	9.45191
2007	29	Zhejiang	5.22096	8.57264	9.84642	40.7	30.8314	54	9.46795
2008	29	Zhejiang	4.96609	8.60509	9.8993	41	29.2762	53.9	9.49431
2009	29	Zhejiang	5.08473	8.84083	9.99169	43.1	29.899	51.8	9.60292

## Sheet: DATA2010-2021
year	id	province	lnHse	Bring	Industry	Service	lnChp	lnIncome	lnConsume0
2010	1	Gansu	6.23896	28.8516	48.2	37.3	7.81018	9.27701	8.98973
2011	1	Gansu	6.61117	31.8211	47.4	39.1	7.83914	9.347	9.05459
2012	1	Gansu	6.63789	31.7837	46.02	40.1686	7.88787	9.45766	9.16838
2013	1	Gansu	6.57787	31.4479	45	41	7.94304	9.57504	9.22619
2014	1	Gansu	6.61498	31.1746	42.8	44	8.0777	9.64598	9.33287
2015	1	Gansu	7.04369	30.0876	36.7401	49.2092	8.43663	10.0761	9.75881
2016	1	Gansu	6.97764	31.5939	34.9365	51.406	8.47991	10.154	9.88272
2017	1	Gansu	7.00565	33.8711	34.3408	54.1342	8.58036	10.2315	9.93831
2018	1	Gansu	7.14107	36.6758	33.8909	54.9365	8.59174	10.3075	9.98596
2019	1	Gansu	7.14478	35.982	32.8323	55.1185	8.66233	10.3835	10.0605
2020	1	Gansu	6.97433	41.4916	31.6305	55.0813	8.77447	10.4289	10.0745
2021	1	Gansu	6.91659	41.807	33.8426	52.8345	8.69701	10.4965	10.1136
2010	2	Anhui	5.71104	31.4108	52.1	33.9	8.15512	9.4781	9.16228
2011	2	Anhui	6.16023	32.9048	54.3	32.5	8.22971	9.58958	9.2449
2012	2	Anhui	6.53095	30.1148	54.64	32.7008	8.21821	9.69008	9.35323
2013	2	Anhui	6.37552	31.3969	54.6	33	8.24633	9.74731	9.41127
2014	2	Anhui	6.35372	32.1037	53.1	35.4	8.28945	9.81655	9.38342
2015	2	Anhui	6.80561	33.4097	49.7456	39.0905	8.5305	10.2012	9.75462
2016	2	Anhui	6.5824	33.9579	48.434	41.0459	8.63711	10.2804	9.8836
2017	2	Anhui	6.51722	39.4122	47.5175	42.9249	8.72209	10.3622	9.93982
2018	2	Anhui	6.50003	38.1272	46.1298	45.0788	8.84462	10.4456	9.97686
2019	2	Anhui	6.41965	38.6494	41.3265	50.8175	8.90382	10.5332	10.0767
2020	2	Anhui	6.41973	42.9049	40.5156	51.2511	8.95867	10.5826	10.0294
2021	2	Anhui	6.40852	42.6542	40.9998	51.1774	8.97512	10.6692	10.1847
2010	5	Fujian	4.71979	26.25	51	39.7	8.56672	9.81423	9.42442
2011	5	Fujian	5.33958	25.3973	51.6	39.2	8.73165	9.89728	9.49519
2012	5	Fujian	5.21671	29.6897	51.71	39.2712	8.81526	9.99233	9.58095
2013	5	Fujian	5.14257	29.5353	52	39.1	8.83573	9.97136	9.63333
2014	5	Fujian	5.66765	29.7767	52	39.6	8.82441	10.0372	9.71246
2015	5	Fujian	5.78129	31.7853	50.2883	41.5588	9.05544	10.4126	10.0656
2016	5	Fujian	6.01453	34.3621	48.9177	42.8797	9.12424	10.4917	10.1269
2017	5	Fujian	5.83635	33.1877	47.6827	45.4062	9.13605	10.5714	10.1651
2018	5	Fujian	5.77801	30.736	48.1297	45.2236	9.26983	10.6483	10.2451
2019	5	Fujian	5.89673	32.8237	48.5476	45.3285	9.32412	10.7281	10.34
2020	5	Fujian	6.12152	39.6807	46.303	47.4737	9.40714	10.7613	10.325
2021	5	Fujian	6.0789	39.545	46.8472	47.216	9.44565	10.8423	10.4324
2010	6	Guangdong	4.70267	23.9097	50	45	8.76899	9.92974	9.67316
2011	6	Guangdong	5.14207	25.4498	49.7	45.3	8.76885	9.99666	9.71288
2012	6	Guangdong	5.30115	24.4579	48.54	46.4704	8.77042	10.0858	9.78595
2013	6	Guangdong	5.40192	24.793	47.3	47.8	8.86032	10.0388	9.83673
2014	6	Guangdong	5.61773	26.0282	46.3	49	8.83681	10.1008	9.79215
2015	6	Guangdong	6.08713	24.9391	44.7911	50.6142	9.15852	10.4561	10.1532
2016	6	Guangdong	6.67646	25.9002	43.423	52.0078	9.29982	10.5371	10.2616
2017	6	Guangdong	6.78814	26.7539	42.3699	53.6041	9.34277	10.6207	10.3155
2018	6	Guangdong	6.38768	27.335	41.834	55.2554	9.46614	10.6997	10.3393
2019	6	Guangdong	6.14817	26.4811	40.4445	55.5148	9.55499	10.7814	10.4465
2020	6	Guangdong	6.36378	32.1634	39.2288	56.4647	9.63789	10.8249	10.4196
2021	6	Guangdong	6.3987	32.2046	40.379	55.5978	9.70826	10.9124	10.5084
2010	7	Guangxi	5.56454	34.0618	47.1	35.4	7.97435	9.541	9.14552
2011	7	Guangxi	6.05174	35.4233	48.4	34.1	7.97673	9.58573	9.20222
2012	7	Guangxi	6.20102	38.3051	47.93	35.4067	8.05336	9.67348	9.2738
2013	7	Guangxi	5.93281	35.5074	47.7	36	8.12123	9.7186	9.33221
2014	7	Guangxi	5.92929	36.3678	46.7	37.9	8.15474	9.78048	9.28601
2015	7	Guangxi	6.62468	38.9813	45.9291	38.8032	8.43098	10.1817	9.70021
2016	7	Guangxi	6.65395	37.0328	45.1677	39.5639	8.52556	10.2515	9.75665
2017	7	Guangxi	6.33769	39.6886	40.2243	44.2369	8.63462	10.3256	9.8173
2018	7	Guangxi	6.2315	40.6522	39.6656	45.4991	8.69266	10.387	9.91142
2019	7	Guangxi	6.26302	41.1145	33.3257	50.7223	8.77028	10.4558	9.98004
2020	7	Guangxi	6.54094	46.3543	32.0828	51.8687	8.75321	10.4873	9.94782
2021	7	Guangxi	6.32177	46.1336	33.0946	50.6752	8.69818	10.5592	10.0237
2010	8	Guizhou	6.41661	38.1264	39.1	47.3	7.92006	9.35822	9.01741
2011	8	Guizhou	6.66041	34.2272	38.5	48.8	8.01535	9.46031	9.08673
2012	8	Guizhou	6.64917	36.1368	39.08	47.908	8.04567	9.55942	9.16343
2013	8	Guizhou	6.9647	34.9457	40.5	46.6	8.05926	9.6254	9.21941
2014	8	Guizhou	7.30002	34.682	41.6	44.6	8.03949	9.69375	9.30297
2015	8	Guizhou	7.32629	38.2726	39.4935	44.8854	8.19671	10.1097	9.7359
2016	8	Guizhou	7.44067	37.2885	39.6505	44.6729	8.21717	10.194	9.86275
2017	8	Guizhou	7.23465	37.8639	40.0872	44.9043	8.33447	10.2778	9.92073
2018	8	Guizhou	7.28312	43.0569	38.8718	46.543	8.54267	10.3607	9.94213
2019	8	Guizhou	6.86609	43.0655	36.1281	50.2723	8.60886	10.4459	9.97125
2020	8	Guizhou	6.79752	45.9257	34.8447	50.9076	8.63052	10.4939	9.93242
2021	8	Guizhou	6.75893	45.3347	35.661	50.3962	8.63462	10.5767	10.1399
2010	9	Hainan	6.13939	32.2075	27.7	46.2	8.89911	9.47783	9.12298
2011	9	Hainan	6.4291	29.702	28.3	45.5	8.86959	9.58933	9.21575
2012	9	Hainan	6.62526	30.2627	28.17	46.9099	8.71307	9.68759	9.31814
2013	9	Hainan	6.35639	32.4839	27.7	48.3	8.77914	9.72896	9.36621
2014	9	Hainan	6.38701	31.3135	25	51.9	8.82925	9.79575	9.46061
2015	9	Hainan	6.83523	35.0504	23.6532	53.2635	9.12978	10.1795	9.82273
2016	9	Hainan	6.94374	35.0156	22.3515	54.251	9.18758	10.256	9.853
2017	9	Hainan	6.88888	36.3777	22.327	56.097	9.3397	10.3358	9.92191
2018	9	Hainan	7.00803	36.1045	22.6775	56.625	9.55428	10.4148	10.042
2019	9	Hainan	7.0046	37.1588	20.7015	58.9486	9.62338	10.4917	10.1392
2020	9	Hainan	6.49903	40.2564	19.0742	60.3925	9.72621	10.5213	10.0673
2021	9	Hainan	6.49892	40.5036	19.1315	61.4962	9.77281	10.602	10.2243
2010	10	Hebei	4.92231	29.5102	52.5	34.9	7.98982	9.51489	9.05989
2011	10	Hebei	5.83439	32.6	53.5	34.6	8.05633	9.58081	9.12614
2012	10	Hebei	5.72722	35.794	52.69	35.3143	8.14722	9.67058	9.17626
2013	10	Hebei	5.66062	33.1307	52.2	35.5	8.2099	9.72257	9.23432
2014	10	Hebei	5.5498	36.4689	51	37.3	8.23972	9.78834	9.38966
2015	10	Hebei	6.05119	34.7845	48.2682	40.1924	8.61794	10.1717	9.7749
2016	10	Hebei	6.12715	37.704	47.5732	41.5358	8.74672	10.2488	9.85776
2017	10	Hebei	6.04983	38.1305	46.5841	44.2145	8.85922	10.327	9.93306
2018	10	Hebei	6.14825	40.7089	44.543	46.1874	8.93155	10.4036	10.0046
2019	10	Hebei	6.16984	42.9235	38.7336	51.2436	8.96021	10.484	10.064
2020	10	Hebei	5.92445	45.7431	37.5542	51.7292	9.01809	10.5264	10.0505
2021	10	Hebei	6.00527	45.3337	40.5142	49.5074	9.02762	10.5914	10.0938
2010	11	Heilongjiang	6.07583	24.3861	50.2	37.2	8.06087	9.37617	9.11615
2011	11	Heilongjiang	6.52481	23.1681	50.3	36.2	8.0704	9.44596	9.18196
2012	11	Heilongjiang	6.66313	25.5812	44.1	40.4651	8.06322	9.53721	9.22396
2013	11	Heilongjiang	6.44493	25.4471	41.1	41.4	8.19637	9.67803	9.2913
2014	11	Heilongjiang	6.2141	25.6057	36.9	45.8	8.21241	9.7452	9.42819
2015	11	Heilongjiang	6.90278	25.5681	31.8098	50.731	8.48011	10.0942	9.74988
2016	11	Heilongjiang	7.15889	26.4473	28.6017	54.0419	8.52298	10.1557	9.80616
2017	11	Heilongjiang	7.13905	26.215	25.5341	55.8197	8.71161	10.22	9.86629
2018	11	Heilongjiang	7.03991	27.7014	24.6372	57.0234	8.80657	10.2816	9.95397
2019	11	Heilongjiang	6.67643	29.596	26.5577	50.0638	8.89878	10.34	10.0063
2020	11	Heilongjiang	6.99832	33.9185	25.4299	49.4704	8.85495	10.3454	9.92317
2021	11	Heilongjiang	7.01871	35.142	26.7172	50.0087	8.73906	10.4237	10.1032
2010	12	Henan	5.16249	33.0831	57.3	28.6	7.82009	9.4758	9.09068
2011	12	Henan	5.6729	33.6235	57.3	29.7	7.90803	9.55618	9.1676
2012	12	Henan	5.86401	35.3369	56.33	30.9385	7.97254	9.64698	9.24915
2013	12	Henan	5.83231	33.6738	55.4	32	8.03748	9.68039	9.29731
2014	12	Henan	6.03748	33.7158	51	37.1	8.05525	9.74569	9.36545
2015	12	Henan	6.27406	35.5171	48.4225	40.201	8.37032	10.1494	9.75
2016	12	Henan	6.33345	36.279	47.6278	41.7816	8.47094	10.2122	9.80299
2017	12	Henan	6.21317	37.5786	47.3719	43.3374	8.52476	10.2941	9.87418
2018	12	Henan	6.54806	40.2531	45.8525	45.2216	8.61812	10.3696	9.95176
2019	12	Henan	6.27742	39.7522	43.5056	47.9513	8.72843	10.44	9.99751
2020	12	Henan	6.45227	46.3178	41.5932	48.6711	8.78707	10.4559	9.93522
2021	12	Henan	6.19518	45.5145	41.3189	49.136	8.76997	10.5212	10.0509
2010	13	Hubei	5.09609	25.7608	48.6	37.9	8.03075	9.48709	9.14893
2011	13	Hubei	5.59405	28.9957	50	36.9	8.15825	9.56814	9.23467
2012	13	Hubei	5.84096	29.6838	50.31	36.8918	8.24712	9.66602	9.30303
2013	13	Hubei	5.65927	28.435	49.3	38.1	8.2635	9.72318	9.35904
2014	13	Hubei	5.79314	31.3151	46.9	41.5	8.28953	9.79537	9.39672
2015	13	Hubei	6.41705	29.5904	45.697	43.1022	8.64171	10.2055	9.80875
2016	13	Hubei	6.54843	31.8308	44.8621	43.9354	8.77292	10.2883	9.90549
2017	13	Hubei	6.55944	32.2861	43.5248	46.5284	8.89659	10.37	9.96532
2018	13	Hubei	6.38325	32.7923	43.4098	47.5787	9.00405	10.4474	10.0856
2019	13	Hubei	6.31548	33.8694	41.6743	50.0141	9.06705	10.5348	10.1819
2020	13	Hubei	6.34193	38.9613	39.1863	51.3027	9.12042	10.5107	10.0383
2021	13	Hubei	6.20567	39.829	37.896	52.7832	9.11603	10.6036	10.2579
2010	14	Hunan	5.44332	31.2726	45.8	39.7	7.83663	9.49783	9.16074
2011	14	Hunan	5.78414	32.9375	47.6	38.3	7.96956	9.57333	9.2326
2012	14	Hunan	6.10506	36.7085	47.42	39.0156	8.0138	9.67501	9.29706
2013	14	Hunan	5.9812	36.7359	47	40.3	8.03514	9.78249	9.35538
2014	14	Hunan	6.10212	36.2438	46.2	42.2	8.01058	9.84888	9.47789
2015	14	Hunan	6.71567	34.4256	44.323	44.1481	8.28753	10.2695	9.87824
2016	14	Hunan	6.77329	35.491	42.284	43.2052	8.37332	10.3509	9.97212
2017	14	Hunan	6.53263	36.462	41.7235	49.4334	8.48591	10.4326	10.0503
2018	14	Hunan	6.53545	39.4574	39.6806	5.18493	8.60758	10.5105	10.1292
2019	14	Hunan	6.32858	42.1212	37.6005	53.2253	8.67386	10.5927	10.1629
2020	14	Hunan	6.44103	44.6116	38.1453	51.7056	8.72274	10.6382	10.196
2021	14	Hunan	6.3318	44.4709	39.3506	51.2647	8.77663	10.7114	10.2504
2010	15	Jiangsu	4.86136	27.1685	52.5	41.4	8.49957	9.86774	9.39894
2011	15	Jiangsu	5.27094	27.2146	51.3	42.4	8.56486	9.95584	9.50502
2012	15	Jiangsu	5.34433	28.2673	50.17	43.5049	8.56556	10.0498	9.59466
2013	15	Jiangsu	5.53617	30.3777	49.2	44.7	8.56964	10.0895	9.65095
2014	15	Jiangsu	5.60751	30.2393	47.4	47	8.56182	10.1516	9.77105
2015	15	Jiangsu	6.08783	31.233	45.7018	48.6133	8.87864	10.5234	10.1253
2016	15	Jiangsu	6.14501	33.0147	44.7348	49.9967	9.07498	10.6004	10.1824
2017	15	Jiangsu	6.38882	33.2201	45.0157	50.2735	9.11273	10.6833	10.2301
2018	15	Jiangsu	6.60375	33.4047	44.5471	50.98	9.26312	10.7621	10.2909
2019	15	Jiangsu	6.71696	35.9806	44.4342	51.2536	9.38202	10.8407	10.3523
2020	15	Jiangsu	6.96812	40.5483	43.0558	52.5276	9.47355	10.88	10.3379
2021	15	Jiangsu	7.12262	41.1711	44.4943	51.4474	9.52267	10.9638	10.5067
2010	16	Jiangxi	5.65495	35.6592	54.2	33	7.8527	9.44683	9.06982
2011	16	Jiangxi	6.01873	35.737	54.6	33.5	8.08017	9.51952	9.12123
2012	16	Jiangxi	6.16666	36.2041	53.62	34.6444	8.18852	9.62022	9.17904
2013	16	Jiangxi	6.50841	34.7171	53.5	35.1	8.25738	9.70461	9.23646
2014	16	Jiangxi	6.4384	39.2926	52.5	36.8	8.24986	9.77528	9.30188
2015	16	Jiangxi	6.93639	37.4297	50.2971	39.1014	8.53837	10.1849	9.70981
2016	16	Jiangxi	6.56123	39.0613	47.7298	41.9749	8.58129	10.2637	9.76146
2017	16	Jiangxi	6.3988	41.8575	48.1247	42.7019	8.66561	10.3481	9.86415
2018	16	Jiangxi	6.27607	38.2281	46.6241	44.8367	8.78569	10.4288	9.92226
2019	16	Jiangxi	6.28593	37.1572	44.1879	47.5012	8.86926	10.5063	10.0185
2020	16	Jiangxi	6.62204	44.6392	43.1459	48.1291	8.93063	10.5599	9.96551
2021	16	Jiangxi	6.50598	43.4789	44.5082	47.6109	8.9422	10.6379	10.0243
2010	17	Jilin	6.21972	24.2171	52	35.9	8.03646	9.47767	9.20035
2011	17	Jilin	6.52424	26.6714	53.1	34.8	8.16531	9.57096	9.25772
2012	17	Jilin	6.65003	23.6356	53.41	34.7623	8.08947	9.67323	9.3491
2013	17	Jilin	6.56917	25.9183	52.8	35.5	8.13876	9.69864	9.40682
2014	17	Jilin	6.52324	28.6187	52.8	36.2	8.24928	9.76261	9.46004
2015	17	Jilin	6.80503	27.9719	49.8162	38.833	8.55891	10.1227	9.79661
2016	17	Jilin	6.80768	28.4864	47.4051	42.4539	8.50633	10.186	9.86091
2017	17	Jilin	6.74396	28.8424	46.8299	45.8406	8.65661	10.2513	9.90605
2018	17	Jilin	6.71322	30.1413	42.5274	49.7725	8.82482	10.3147	10.0165
2019	17	Jilin	6.7166	32.3728	35.2595	53.7629	8.89959	10.3828	10.0591
2020	17	Jilin	6.89992	35.5192	35.1402	52.2454	8.92106	10.4162	9.98152
2021	17	Jilin	6.76138	36.5693	36.0266	52.2338	8.86078	10.4814	10.1032
2010	18	Liaoning	5.58251	25.5109	54.1	37.1	8.26474	9.63382	9.34581
2011	18	Liaoning	6.09933	26.7639	54.7	36.7	8.26444	9.72876	9.40388
2012	18	Liaoning	5.81257	22.8439	53.25	38.0744	8.27885	9.8262	9.49009
2013	18	Liaoning	6.00824	23.9102	52.7	38.7	8.29067	9.94167	9.54914
2014	18	Liaoning	6.11529	27.5084	50.2	41.8	8.32067	10.0094	9.66066
2015	18	Liaoning	6.13957	28.9341	45.4915	46.1928	8.60995	10.3458	9.97845
2016	18	Liaoning	6.25021	29.0401	38.6865	51.5456	8.67863	10.4005	10.1265
2017	18	Liaoning	6.03164	30.1988	39.2999	52.5739	8.77307	10.4629	10.1417
2018	18	Liaoning	6.21684	31.7042	39.6005	52.3672	8.90354	10.5279	10.1829
2019	18	Liaoning	6.38715	33.1549	38.2636	52.9937	9.01785	10.591	10.2163
2020	18	Liaoning	6.57199	37.3547	33.4374	47.7662	9.10875	10.606	10.1206
2021	18	Liaoning	6.49075	39.1629	39.4256	51.6497	9.11041	10.6701	10.2555
2010	19	Neimeng	6.20678	26.901	54.6	36.1	7.9595	9.57421	9.33942
2011	19	Neimeng	6.64566	25.2295	56	34.9	7.97733	9.66274	9.41177
2012	19	Neimeng	6.75119	27.1947	55.42	35.4553	8.01391	9.75645	9.48897
2013	19	Neimeng	6.72644	29.5793	54	36.5	8.04017	9.83956	9.53878
2014	19	Neimeng	6.61997	31.0536	51.3	39.5	8.03072	9.90908	9.6035
2015	19	Neimeng	7.13609	27.8023	50.4757	40.4537	8.27868	10.3286	9.99316
2016	19	Neimeng	7.21842	26.031	47.1844	43.7833	8.30449	10.4035	10.0321
2017	19	Neimeng	6.95254	29.8694	39.7589	49.9916	8.35208	10.4821	10.0702
2018	19	Neimeng	7.04612	27.4851	39.3731	50.4829	8.58298	10.5533	10.1039
2019	19	Neimeng	6.98136	26.8156	39.6158	49.5596	8.71964	10.616	10.1418
2020	19	Neimeng	6.99958	35.3622	39.5628	48.7716	8.80297	10.6299	10.0811
2021	19	Neimeng	6.96628	35.9551	45.6962	43.4567	8.78202	10.7005	10.2108
2010	20	Ningxia	6.59222	32.1592	49	41.6	7.86201	9.39763	9.09472
2011	20	Ningxia	6.6728	31.1325	50.2	41	7.92703	9.47674	9.16696
2012	20	Ningxia	7.12794	34.5794	49.52	41.9649	7.96185	9.57594	9.23252
2013	20	Ningxia	7.04806	33.778	49.3	42	7.99927	9.62352	9.28582
2014	20	Ningxia	7.36651	32.1445	48.7	43.4	7.95191	9.68458	9.38264
2015	20	Ningxia	7.52498	32.5531	47.3801	44.4544	8.29655	10.134	9.85135
2016	20	Ningxia	7.35078	31.1074	46.9748	45.4003	8.27512	10.2092	9.92154
2017	20	Ningxia	7.24692	30.3969	45.8993	46.8228	8.35303	10.2912	9.9144
2018	20	Ningxia	6.72393	36.1963	44.5393	47.9078	8.46316	10.3702	9.99773
2019	20	Ningxia	7.01466	38.7903	42.2763	50.2558	8.63373	10.4437	10.0925
2020	20	Ningxia	7.18662	39.207	41.0391	50.3394	8.7709	10.4835	10.0159
2021	20	Ningxia	7.05022	39.3348	44.7029	47.2392	8.84159	10.553	10.1419
2010	21	Qinghai	7.47243	31.0367	55.1	34.9	7.68575	9.21411	8.84867
2011	21	Qinghai	7.92421	28.2447	58.4	32.3	7.70549	9.27491	8.92127
2012	21	Qinghai	7.63252	33.4903	57.69	32.9695	7.89592	9.36354	9.01092
2013	21	Qinghai	7.26351	34.3986	57.3	32.8	7.88383	9.47079	9.0632
2014	21	Qinghai	7.27724	29.5356	53.6	37	8.05451	9.53388	9.2908
2015	21	Qinghai	7.69102	31.0374	49.9497	41.4063	8.35255	10.1082	9.80922
2016	21	Qinghai	7.71592	30.1685	48.5903	42.8114	8.43642	10.1946	9.94526
2017	21	Qinghai	7.63617	34.7849	44.2852	46.632	8.57508	10.2809	9.97455
2018	21	Qinghai	7.59036	32.0695	43.5239	47.1191	8.68896	10.3582	10.0431
2019	21	Qinghai	7.53366	32.3222	39.1021	50.719	8.89137	10.4291	10.0647
2020	21	Qinghai	7.49804	36.4988	38.0433	50.8354	9.00749	10.4775	10.0989
2021	21	Qinghai	7.45244	40.2412	39.8195	49.6444	8.9684	10.5386	10.1069
2010	22	Shangdong	4.13007	29.9435	54.2	36.6	8.1057	9.72652	9.30751
2011	22	Shangdong	4.70436	32.0875	52.9	38.3	8.1802	9.81421	9.36613
2012	22	Shangdong	5.25298	33.9784	51.46	39.981	8.22742	9.91518	9.42518
2013	22	Shangdong	5.22631	32.6269	50.1	41.2	8.26486	9.93714	9.48546
2014	22	Shangdong	5.53543	33.2923	48.4	43.5	8.29542	9.99981	9.53302
2015	22	Shangdong	5.89494	33.7478	46.8013	45.2957	8.57357	10.3592	9.89615
2016	22	Shangdong	6.04454	35.2749	46.077	46.6769	8.65312	10.4345	9.97559
2017	22	Shangdong	6.23067	38.8242	45.3545	47.992	8.7247	10.513	10.0464
2018	22	Shangdong	6.31923	44.4048	43.9935	49.5326	8.90734	10.5853	10.12
2019	22	Shangdong	5.94743	45.2835	39.8366	52.9639	9.00282	10.6532	10.1936
2020	22	Shangdong	5.97284	45.4436	39.1256	53.5397	9.04688	10.6857	10.2143
2021	22	Shangdong	6.06758	45.5843	39.9384	52.8061	9.07601	10.7593	10.2858
2010	23	Shanxi1	5.50075	29.9213	56.9	37.1	7.91905	9.42033	8.95164
2011	23	Shanxi1	5.87616	29.6303	59	35.2	7.85321	9.51709	9.04946
2012	23	Shanxi1	5.82511	28.9447	55.57	38.6611	7.94932	9.61182	9.09809
2013	23	Shanxi1	5.87569	30.6722	53.9	40	8.05542	9.66905	9.14399
2014	23	Shanxi1	5.80604	29.7492	49.3	44.5	8.10327	9.72944	9.23205
2015	23	Shanxi1	6.46766	29.303	40.6868	53.1788	8.46421	10.1592	9.66894
2016	23	Shanxi1	6.60515	29.2489	38.5351	55.4514	8.47387	10.2166	9.74055
2017	23	Shanxi1	6.50992	29.7322	43.6547	51.714	8.60465	10.2796	9.82032
2018	23	Shanxi1	6.39981	33.3485	42.1521	53.4441	8.80222	10.3429	9.89292
2019	23	Shanxi1	6.34343	34.0246	43.773	51.3833	8.80912	10.4122	9.95978
2020	23	Shanxi1	6.29914	38.0573	43.4822	51.1548	8.83594	10.4569	9.91995
2021	23	Shanxi1	6.46225	38.1924	49.637	44.6663	8.80822	10.5303	9.99722
2010	24	Shanxi2	5.82758	27.2471	53.8	36.4	8.06093	9.49013	9.20673
2011	24	Shanxi2	6.51712	28.2021	55.4	34.8	8.28014	9.58482	9.30433
2012	24	Shanxi2	6.44044	27.151	55.86	34.66	8.29492	9.68655	9.38478
2013	24	Shanxi2	6.48503	32.1642	55.5	34.9	8.29084	9.73356	9.44111
2014	24	Shanxi2	6.74911	32.9141	54.1	37	8.25314	9.80422	9.47587
2015	24	Shanxi2	7.07598	29.7833	50.3951	40.74	8.53346	10.1819	9.82357
2016	24	Shanxi2	6.89636	29.9756	48.9223	42.3464	8.56865	10.2556	9.87142
2017	24	Shanxi2	6.77922	31.3671	49.6962	42.3515	8.77601	10.3356	9.92271
2018	24	Shanxi2	6.71823	30.7886	49.7476	42.7634	8.9774	10.4139	9.99727
2019	24	Shanxi2	6.54781	33.6545	46.4493	45.8319	9.08228	10.494	10.0654
2020	24	Shanxi2	6.56246	39.855	43.3987	47.9406	9.17202	10.5419	10.0374
2021	24	Shanxi2	6.72156	40.279	46.3156	45.5995	9.17782	10.6143	10.1179
2010	25	Sichuan	5.56464	29.7779	50.5	35.1	8.09075	9.40887	9.16417
2011	25	Sichuan	6.24485	32.7872	52.5	33.4	8.21347	9.50534	9.23771
2012	25	Sichuan	6.15707	29.579	51.66	34.526	8.28809	9.60366	9.30404
2013	25	Sichuan	6.07753	29.0643	51.7	35.2	8.2695	9.66644	9.35894
2014	25	Sichuan	6.34514	31.6641	48.9	38.7	8.27048	9.73603	9.4252
2015	25	Sichuan	6.59338	32.0989	44.0822	43.6817	8.52397	10.1737	9.86666
2016	25	Sichuan	6.6293	32.741	40.8335	47.234	8.60319	10.2519	9.93595
2017	25	Sichuan	6.63014	33.8783	38.7454	49.7286	8.68067	10.3329	9.99837
2018	25	Sichuan	6.66928	36.3171	37.6682	51.4496	8.80852	10.4108	10.0641
2019	25	Sichuan	6.62653	37.3355	37.252	52.4355	8.92652	10.4955	10.1412
2020	25	Sichuan	6.68861	40.5792	36.1555	52.4109	8.99231	10.552	10.1319
2021	25	Sichuan	6.64316	40.9192	36.9566	52.5296	9.02449	10.6321	10.2025
2010	27	Xinjiang	6.67076	31.1939	47.7	32.5	7.83439	9.32048	9.02929
2011	27	Xinjiang	7.22355	31.1462	48.8	34	7.92021	9.39532	9.12504
2012	27	Xinjiang	7.32902	31.2029	46.39	36.0169	7.9861	9.50638	9.25171
2013	27	Xinjiang	7.26991	32.4988	45	37.4	8.03389	9.63161	9.30444
2014	27	Xinjiang	7.19237	32.9328	42.6	40.8	8.09213	9.70476	9.43269
2015	27	Xinjiang	7.49448	34.1136	38.5681	44.7122	8.33711	10.1764	9.95217
2016	27	Xinjiang	7.29891	36.7914	37.794	45.1177	8.34379	10.2564	9.9631
2017	27	Xinjiang	7.50755	35.9532	39.7988	45.9405	8.42024	10.3345	10.0344
2018	27	Xinjiang	7.71778	35.1896	40.3553	45.7741	8.59914	10.3971	10.0937
2019	27	Xinjiang	7.40805	43.825	35.2685	51.6276	8.66682	10.4534	10.1501
2020	27	Xinjiang	7.0934	35.9507	34.3861	51.2543	8.62838	10.4585	10.0411
2021	27	Xinjiang	6.8285	35.6483	37.3345	47.9254	8.62119	10.5359	10.1552
2010	28	Yunnan	6.35609	31.9572	44.6	40	7.85906	9.48573	9.11373
2011	28	Yunnan	6.54593	30.0581	42.5	41.6	7.9529	9.58404	9.16755
2012	28	Yunnan	6.86656	29.7749	42.87	41.0857	8.06988	9.68067	9.26334
2013	28	Yunnan	6.68674	35.1139	42	41.8	8.10237	9.71136	9.31803
2014	28	Yunnan	6.39725	34.507	41.2	43.3	8.18299	9.76439	9.36318
2015	28	Yunnan	6.96	31.6919	39.7684	45.1369	8.47637	10.1801	9.72166
2016	28	Yunnan	7.05664	33.0283	38.4771	46.6794	8.47887	10.2615	9.83212
2017	28	Yunnan	6.89096	33.0221	37.8898	47.8312	8.64189	10.3416	9.88122
2018	28	Yunnan	6.91267	33.5188	38.9094	47.1157	8.90707	10.4189	9.98167
2019	28	Yunnan	7.0618	33.765	34.2821	52.6381	8.98845	10.4979	10.0628
2020	28	Yunnan	6.93024	37.3808	33.7965	51.5272	9.02003	10.5321	10.1093
2021	28	Yunnan	6.81717	37.886	35.3242	50.4192	8.97069	10.619	10.2198
2010	29	Zhejiang	4.32169	24.8289	51.6	43.5	8.97513	10.0587	9.6321
2011	29	Zhejiang	4.92931	21.9408	51.2	43.9	8.98422	10.131	9.71533
2012	29	Zhejiang	5.00798	22.6715	49.95	45.2358	9.04148	10.219	9.74677
2013	29	Zhejiang	5.19267	22.1166	49.1	46.1	9.05589	10.2673	9.8008
2014	29	Zhejiang	5.35917	22.3619	47.7	47.8	8.98823	10.333	9.93913
2015	29	Zhejiang	5.87085	28.4416	45.9624	49.7637	9.28313	10.6854	10.2633
2016	29	Zhejiang	5.96922	28.055	44.855	50.986	9.34548	10.7629	10.3112
2017	29	Zhejiang	5.98976	29.1654	42.9454	53.3189	9.50525	10.8447	10.3711
2018	29	Zhejiang	6.04475	32.2336	41.8275	54.6723	9.63181	10.9255	10.4516
2019	29	Zhejiang	6.08487	32.4716	42.6076	54.0286	9.6991	11.0051	10.5323
2020	29	Zhejiang	6.23132	32.161	40.8785	55.7643	9.77821	11.0461	10.4967
2021	29	Zhejiang	6.33535	33.3298	42.4243	54.5707	9.9226	11.1344	10.65
