# Supplementary material for: Research on the economic effects of housing support expenditures under the perspective of consumption heterogeneity: Evidence from China
Source: PLoS One. 2024 Sep 12;19(9):e0306138. doi: 10.1371/journal.pone.0306138 (PMC11392229; doi:10.1371/journal.pone.0306138)
Supplement: S1 File — (ZIP) [file pone.0306138.s001.zip › Supporting information/Table 2 Raw data-Annex 1.xls]

## Sheet: Sheet1
year	id	province	Hse	Chp	Income	Service	Bring	Industry	Consume0	Consume1	Consume2	Consume3	Consume4	Consume5	Consume6
1999	1	Gansu	73.0184	1274	4604.14	34.0115	34.8214	45.47	3787.55	256.852	3530.7	2539.17	1248.39	961.78	2825.77
2000	1	Gansu	96.5019	1312.5	5098.66	35.6045	30.8511	44.73	4279.58	313.485	3966.09	2742.77	1536.81	1247.78	3031.8
2001	1	Gansu	129.509	1232.19	5420.03	35.8	33.1343	44.9	4450.79	325.167	4125.63	2881.19	1569.61	1249.34	3201.46
2002	1	Gansu	106.746	1306.65	6237.52	35.9	36.7717	45.7	5135.11	526.02	4608.97	3355.67	1779.32	1685.62	3449.49
2003	1	Gansu	171.023	1245.43	6691.56	35.2882	32.7686	46.58	5326.23	508.207	4818.01	3511.7	1814.52	1648.96	3677.27
2004	1	Gansu	142.877	1691.55	7321.71	33.3145	33.483	48.63	5893	568.219	5324.79	3895.39	1997.62	1745.6	4147.41
2005	1	Gansu	86.6628	1845.63	7932.32	40.7	37.1335	43.4	6404.46	667.773	5736.68	4249.32	2155.13	1925.73	4478.73
2006	1	Gansu	119.757	1676.54	8647.05	39.5	34.8426	45.8	6760.35	694.384	6065.97	4402.2	2358.15	2085.43	4674.93
2007	1	Gansu	226.955	1960.94	9223.34	38.4	35.7728	47.3	7255.14	707.737	6547.41	4695.2	2559.95	2196.16	5058.99
2008	1	Gansu	191.64	1623.24	9358.4	39.1	37.9945	46.3	7088.39	721.975	6366.41	4869.27	2219.12	2104.58	4983.81
2009	1	Gansu	197.867	2040.93	10090.8	40.2	36.6624	45.1	7520.23	677.7	6842.54	5140.19	2380.06	2256	5264.23
1999	2	Anhui	111.797	1232	5189.14	30.5488	43.0234	43.97	3997.76	321.721	3676.03	2782.17	1215.58	816.895	3180.86
2000	2	Anhui	103.245	1162.54	5375.34	33.2342	38.5191	42.67	4298.38	376.631	3921.75	2969.7	1328.69	976.509	3321.88
2001	2	Anhui	134.043	1152.63	5756.39	34.2	39.7886	43	4587.45	413.421	4174.03	3125.31	1462.14	1036.66	3550.79
2002	2	Anhui	81.8583	1289.45	6181.24	34.9	45.7627	43.5	4853.39	495.409	4357.98	3468.11	1385.28	1320.84	3532.54
2003	2	Anhui	81.4553	1485.62	6822.74	36.7279	36.8681	44.82	5097.75	490.585	4607.17	3626.31	1471.44	1372.75	3725
2004	2	Anhui	53.3572	1677.58	7248.57	35.5403	37.0896	45.09	5511.46	515.602	4995.87	3934.27	1577.2	1452.45	4059.01
2005	2	Anhui	42.7863	2069.46	8094.05	40.7	41.2904	41.3	6084.54	564.025	5520.52	4333.98	1750.57	1628.48	4456.06
2006	2	Anhui	59.4328	2133.73	9205.37	40.2	37.4081	43.1	6872.41	653.981	6218.42	4801.37	2071.03	1849.46	5022.95
2007	2	Anhui	41.7741	2324.34	10261.3	39	37.7426	44.7	7630.42	760.403	6869.99	5093.74	2536.66	2183.46	5446.96
2008	2	Anhui	79.8539	2425.88	10955.1	37.4	38.3495	46.6	8031.86	833.307	7198.55	5513.42	2518.44	2280.27	5751.6
2009	2	Anhui	79.696	2845.19	12013.1	36.4	35.1325	48.7	8728.12	1040.34	7687.79	6028.12	2700	2681.62	6046.49
1999	3	Beijing	17.3836	5647	9127.99	57.3361	31.559	38.7	7453.75	475.567	6978.19	4653.82	2799.94	2226.01	5227.74
2000	3	Beijing	310.518	4752.66	9940.07	58.3066	25.5269	38.06	8157.33	564.171	7593.15	4816.15	3341.18	2702.29	5455.04
2001	3	Beijing	501.476	4743.76	10785.2	60.5	24.514	36.2	8311.9	547.729	7764.16	4952.68	3359.21	2602.28	5709.62
2002	3	Beijing	586.049	4547.17	11823.5	62.2	27.1319	34.8	9756.17	877.89	8878.16	5892.17	3863.88	3627.33	6128.83
2003	3	Beijing	564.51	4511.11	13139.2	61.5763	26.5721	35.81	10528.1	904.585	9623.55	6037.08	4491.05	4170.01	6358.1
2004	3	Beijing	573.07	4766.69	14660.8	60.0013	25.0904	37.6	11438.1	999.087	10439	6784.35	4653.76	4323.97	7114.15
2005	3	Beijing	321.678	6312.04	16313.3	69.1	26.2093	29.5	12239.2	960.877	11278.3	7148.25	5090.92	4763.76	7475.41
2006	3	Beijing	303.132	7630.95	18299.3	70.9	26.4578	27.8	13580	1111	12469	7820.94	5759.07	5302.6	8277.39
2007	3	Beijing	178.778	10397.7	19668.4	72.1	24.1578	26.8	13712.8	1114.69	12598.1	8038.86	5673.91	5311.16	8401.6
2008	3	Beijing	203.532	10637.7	21050.4	73.2	24.5845	25.7	14014	1095.15	12918.8	8499.1	5514.89	5296.13	8717.86
2009	3	Beijing	370.614	12005.5	23121.1	75.5	24.5747	23.5	15472.6	1115.67	14356.9	9002.94	6469.65	5767.58	9705.02
1999	4	Chongqing	98.5371	1377	5937.53	39.943	39.4759	40.85	5482.61	441.5	5041.1	3593.39	1889.2	1413.49	4069.11
2000	4	Chongqing	91.7592	1397.1	6535.91	40.8239	32.513	41.37	5800.52	514.501	5286.02	3798.16	2002.36	1502.71	4297.81
2001	4	Chongqing	108.929	1467.3	6882.45	41.7	35.041	41.6	6014.7	577.254	5437.44	3916.52	2098.17	1604.16	4410.55
2002	4	Chongqing	114.296	1588.9	7441.58	42	34.3305	42	6539.09	611.197	5927.9	4175.85	2363.24	1980.78	4558.32
2003	4	Chongqing	141.99	1620.65	8273.26	41.6296	33.6996	43.42	7276.01	758.056	6517.95	4741.57	2534.44	2239.45	5036.55
2004	4	Chongqing	87.1962	1730.03	9091.51	39.5	35.3437	44.32	7861.12	890.54	6970.59	5162.66	2698.47	2506.01	5355.11
2005	4	Chongqing	92.4619	2075.44	10023.3	43.9	36.8555	41	8437.91	863.441	7574.47	5378.74	3059.17	2772.89	5665.02
2006	4	Chongqing	191.481	2154.85	11058.5	44.8	36.9849	43	8983.38	912.38	8071	5844.97	3138.42	2771.06	6212.32
2007	4	Chongqing	241.879	2468.61	11490.5	42.4	35.2796	45.9	9025.99	883.818	8142.18	5989.82	3036.18	2922.11	6103.89
2008	4	Chongqing	315.077	2391.97	12420	41	38.0085	47.7	9635.83	948.144	8687.68	6645.63	2990.2	3030.72	6605.11
2009	4	Chongqing	390.788	3005.54	13840.4	37.9	39.128	52.8	10672.5	984.814	9687.73	7191.49	3481.05	3449.4	7223.14
1999	5	Fujian	138.105	2064	6950.16	39.8308	40.0054	42.46	5336.06	542.178	4793.88	3883.96	1452.1	1181.51	4154.55
2000	5	Fujian	106.114	2019.38	7296.66	40.008	32.3853	43.65	5535.86	520.517	5015.33	3736.52	1799.33	1456.02	4079.84
2001	5	Fujian	87.6017	1986.29	8302.55	39.9	36.213	44.8	6007.49	639.02	5368.5	4075.95	1931.56	1602.44	4405.05
2002	5	Fujian	44.1377	2137.79	9251.73	39.7	32.6307	46.1	6676.69	747.117	5929.58	4504.33	2172.37	1974.59	4702.1
2003	5	Fujian	43.76	2265.98	9997	39.1138	33.7595	47.64	7354.38	878.716	6475.68	4907.48	2446.92	2200.86	5153.53
2004	5	Fujian	43.958	2432.43	10762.7	38.4088	31.3752	48.74	7859.81	837.154	7022.64	5141.86	2717.94	2338.17	5521.64
2005	5	Fujian	62.6334	2949.63	11649.5	38.5	30.8797	48.7	8314.91	1013.42	7301.47	5535.06	2779.82	2490.64	5824.27
2006	5	Fujian	63.4744	3683.74	12855.8	39.1	33.8068	49.1	9167.74	1153	8014.73	5969.36	3198.37	2871.6	6296.13
2007	5	Fujian	80.3404	4111.24	13791.7	40	33.7957	49.2	9832.89	1121.75	8711.16	6226.56	3606.35	3141.48	6691.41
2008	5	Fujian	131.775	3683.72	15294.7	39.3	33.5275	50	10645.1	1107.07	9538.02	6833.44	3811.66	3142.27	7502.81
2009	5	Fujian	79.6783	4638.97	16958.6	41.3	34.3118	49.1	11651.7	1208.35	10443.3	7358.57	4293.11	3671.78	7979.9
1999	6	Guangdong	38.9029	3161	9274.31	37.554	41.9133	50.38	7640.05	1100.43	6539.61	4926.31	2713.73	2421.81	5218.24
2000	6	Guangdong	40.9429	3158.51	9706.74	39.2603	32.0278	50.39	7971.88	1093.81	6878.06	4885.28	3086.6	2619.38	5352.51
2001	6	Guangdong	32.0584	3259.93	10440.2	40.4	41.0388	50.2	8119.1	1129.45	6989.63	5003.76	3115.33	2658	5461.09
2002	6	Guangdong	26.7327	3242.53	11322.5	40.8	35.8821	50.4	9138.01	1002.81	8135.33	5529.12	3609.02	3008.92	6129.09
2003	6	Guangdong	28.4816	3173.34	12495.4	38.4	43.9226	53.63	9725.79	1207.51	8518.27	6012.16	3713.62	3320.47	6405.31
2004	6	Guangdong	16.1942	3369.44	13400.3	36.8077	39.5711	55.43	10516.4	1185.02	9331.35	6320.95	4195.41	3607.95	6908.43
2005	6	Guangdong	4.93228	4212.78	14232.1	42.9	31.3368	50.7	11379.8	1138.4	10241.4	6576.88	4802.96	4026.04	7353.8
2006	6	Guangdong	5.25561	4518.85	15154.6	42.7	28.7325	51.3	11763.9	1187.24	10576.6	6799.36	4964.49	4127.21	7636.64
2007	6	Guangdong	12.071	5309.33	16146.3	43.3	29.0453	51.3	13078.9	1318.13	11760.8	7360.71	5718.21	4830.06	8248.84
2008	6	Guangdong	11.1501	5064.99	17060.9	42.9	28.6917	51.6	13425.4	1511.45	11914	8150.12	5275.28	4534.13	8891.28
2009	6	Guangdong	21.8146	5676.55	19107.6	45.7	27.3635	49.2	14929.9	1606.57	13323.3	8882.34	6047.52	5187.09	9742.77
1999	7	Guangxi	8.42235	1517	5781.42	35.9889	47.9232	35.62	4719.36	603.93	4115.42	3168.2	1551.15	1283.48	3435.88
2000	7	Guangxi	9.36574	1450	6002.5	37.2389	37.0933	36.49	4992.09	774.197	4217.89	3323.07	1669.02	1598.16	3393.93
2001	7	Guangxi	8.81652	1812.44	6769.74	39.3	38.3363	35.5	5306.26	751.607	4554.65	3376.34	1929.92	1732.03	3574.22
2002	7	Guangxi	9.2532	1921.85	7512.11	40.5	29.7746	35.2	5559.06	566.848	4992.22	3495.61	2063.45	1666.53	3892.52
2003	7	Guangxi	21.1449	1862.18	7923.53	39.2994	36.2471	36.85	5866.02	815.401	5050.62	3871.07	1994.96	1903.08	3962.94
2004	7	Guangxi	7.15714	1978.82	8498.15	36.7597	34.2918	38.8	6303.43	645.685	5657.74	4177.88	2125.55	1784.43	4519.01
2005	7	Guangxi	45.1341	1857.58	8816.98	40.5	38.3773	37.1	6677.09	730.836	5946.25	4426.67	2250.41	1934.05	4743.04
2006	7	Guangxi	48.4768	1993.18	9248.97	39.7	34.9273	38.9	6346.11	772.583	5573.53	4263.46	2082.65	1895.81	4450.3
2007	7	Guangxi	35.6286	2182.36	10794.3	38.4	35.8	40.7	7211.83	710.49	6501.34	4777.55	2434.28	2175.27	5036.57
2008	7	Guangxi	34.321	2256.75	11626.8	37.4	38.1943	42.4	7912.9	732.597	7180.31	5158.3	2754.61	2434.48	5478.42
2009	7	Guangxi	51.0924	2658.63	12969	37.6	37.4475	43.6	8689.14	857.055	7832.06	5492.98	3196.14	2944.16	5744.98
1999	8	Guizhou	15.4849	1283	4988.9	32.4282	42.1855	38.23	4008.44	349.96	3658.48	2640.04	1368.39	1093.14	2915.3
2000	8	Guizhou	99.0534	1279.23	5220.95	33.687	41.8212	39.04	4360.75	337.798	4022.95	2910.32	1450.43	1187.83	3172.92
2001	8	Guizhou	91.0889	1145.89	5426.76	36	41.1962	38.7	4254.19	332.191	3922	2805.15	1449.03	1155.74	3098.44
2002	8	Guizhou	76.1482	1232.66	5982.47	36.2	40.6812	40.1	4627.98	479.235	4148.86	3033.38	1594.71	1343.98	3283.99
2003	8	Guizhou	111.499	1296.06	6554.38	35.2796	36.9554	42.72	4937.79	421.096	4516.7	3199.74	1738.05	1403.57	3534.22
2004	8	Guizhou	101.91	1321.56	7061.61	34.1183	37.7756	44.89	5299.02	451.556	4847.46	3486.53	1812.5	1395	3904.02
2005	8	Guizhou	92.1497	1524.44	7817.62	39.6	44.5155	41.8	5907.28	559.588	5347.69	3978.37	1928.91	1582.13	4325.15
2006	8	Guizhou	98.4948	1662.87	8609.68	39.8	41.5097	43	6467.58	592.353	5875.23	4191.94	2275.64	1764.02	4703.57
2007	8	Guizhou	186.294	1885.12	9523.07	41.8	42.9345	41.9	6919.26	640.897	6278.37	4553.51	2365.76	1873.29	5045.96
2008	8	Guizhou	178.52	1928.38	9799.44	41.3	41.7561	42.3	6958.02	697.151	6260.87	4798.05	2159.98	1866.93	5091.08
2009	8	Guizhou	161.667	2403.35	10872.2	48.2	42.3483	37.7	7648.14	631.89	7016.26	5114.44	2533.7	2109.52	5538.62
1999	9	Hainan	25.8177	1799	5386.79	42.4124	44.1209	20.15	4054.24	315.772	3738.47	2753.81	1300.43	856.912	3197.33
2000	9	Hainan	27.8957	1950.74	5327.08	42.3295	40.4444	19.76	4058.76	353.686	3705.07	2787.19	1271.56	943.884	3114.87
2001	9	Hainan	161.392	1904.63	5875.3	42.7	43.1841	20.4	4395.12	462.933	3932.18	2953.26	1441.86	1135.14	3259.98
2002	9	Hainan	105.132	1802.35	6934.67	41.4	41.3968	20.7	5549.22	573.986	4975.24	3627.12	1922.11	1587.91	3961.31
2003	9	Hainan	146.395	2133.08	7421.75	40.4573	38.109	22.53	5625.6	618.257	5007.35	3845.5	1780.12	1678.11	3947.49
2004	9	Hainan	147.147	2360.95	7662.58	39.6576	38.8614	23.45	5747.49	559.515	5187.99	3900.77	1846.73	1636.56	4110.94
2005	9	Hainan	74.1493	2835.31	7946.8	41.8	41.4289	24.6	5799.51	572.635	5226.88	3977.21	1822.3	1651.2	4148.31
2006	9	Hainan	132.692	3628.81	9081.95	39.9	38.9533	27.4	6889.21	718.813	6170.4	4433.19	2456.03	2249.13	4640.08
2007	9	Hainan	85.6006	3812.3	10163.8	40.7	37.7329	29.8	7664.68	756.977	6907.69	4919.14	2745.53	2658.77	5005.91
2008	9	Hainan	46.0239	4700.36	10985.2	40.2	39.4909	29.8	8197.63	964.001	7233.64	5542.82	2654.82	2700.17	5497.47
2009	9	Hainan	9.89658	5436.11	12046.8	45.3	37.3073	26.8	8836.68	876.357	7960.32	5864.41	2972.28	2898.9	5937.79
1999	10	Hebei	185.224	1352	5435.69	33.2582	34.3725	49.1	4079.33	369.716	3709.6	2696.82	1382.5	1180.77	2898.56
2000	10	Hebei	127.949	1440.8	5707.19	33.4931	32.7547	50.3	4383.83	420.048	3963.78	2868.8	1515.03	1395.15	2988.67
2001	10	Hebei	128.623	1449.92	6009.44	34	39.2697	49.6	4498.18	463.077	4035.11	3007.35	1490.84	1404.06	3094.12
2002	10	Hebei	172.414	1511.48	6802.39	34.6	35.7285	49.8	5162.41	563.852	4598.31	3517.17	1645	1753.27	3409.14
2003	10	Hebei	126.384	1437.47	7203.11	33.4862	32.5116	51.52	5412.76	592.284	4820.46	3628.05	1784.69	1863.69	3549.07
2004	10	Hebei	141.964	1520.54	7626.25	31.5113	30.9691	52.86	5581.29	676.352	4904.93	3864.06	1717.23	1795.02	3786.27
2005	10	Hebei	134.503	1738.72	8611.77	33.3	32.3159	51.8	6335.28	720.632	5614.64	4262.7	2072.56	2099.01	4236.27
2006	10	Hebei	107.323	1939.02	9583.01	33.8	32.5472	52.4	6829.28	804.355	6024.92	4597.98	2231.29	2328.23	4501.04
2007	10	Hebei	130.017	2275.87	10419.9	34	34.3886	52.8	7339.93	817.503	6522.42	4916.91	2423.01	2547.49	4792.43
2008	10	Hebei	110.096	2325.04	11387.9	33.2	32.1674	54.2	7698.69	929.775	6768.91	5252	2446.68	2541.98	5156.71
2009	10	Hebei	67.9037	2762.29	12618.2	35.2	33.4271	52	8297.78	979.77	7318.01	5619.79	2677.99	2811.48	5486.29
1999	11	Heilongjiang	105.431	1609	4737.26	32.1812	32.4429	54.8	3589.42	327.433	3261.99	2593.34	996.082	862.381	2727.04
2000	11	Heilongjiang	185.884	1761.91	5131.53	31.5847	29.5842	57.44	3994.65	376.628	3618.03	2800.11	1194.55	994.704	2999.95
2001	11	Heilongjiang	198.068	1793.15	5622.38	32.4	30.927	56.1	4344.19	447.739	3896.45	2982.8	1361.39	1108.52	3235.67
2002	11	Heilongjiang	136.747	1825.76	6366.07	32.8	29.758	55.6	4656.27	530.568	4125.58	3254.78	1401.37	1331.74	3324.53
2003	11	Heilongjiang	133.876	1806.54	6911.19	31.5294	28.5168	57.17	5189.62	558.263	4631.37	3596.87	1592.76	1507.57	3682.05
2004	11	Heilongjiang	124.897	1880.72	7466.69	29.4157	26.2266	59.5	5564.53	611.111	4953.42	3838.33	1726.2	1625.2	3939.33
2005	11	Heilongjiang	70.555	2019.48	8200.55	33.7	28.6642	53.9	6124.28	689.183	5435.09	4220.93	1903.35	1798.47	4325.8
2006	11	Heilongjiang	70.7211	2075.11	8942.75	33.7	28.5753	54.4	6481.79	735.614	5746.18	4457.33	2024.46	1933.33	4548.46
2007	11	Heilongjiang	73.8668	2216.5	9468.9	34.7	28.5763	52.3	6949.48	725.061	6224.41	4777.01	2172.45	2035.7	4913.78
2008	11	Heilongjiang	134.846	2419.73	10197.3	34.4	27.8272	52.5	7592.52	828.771	6763.74	5416.2	2176.31	2158.96	5433.56
2009	11	Heilongjiang	125.646	2774.46	11085.4	39.3	26.7939	47.3	8494.96	905.788	7589.17	6004.67	2490.28	2531.66	5963.29
1999	12	Henan	63.853	1022	4691.88	30.2021	38.3956	45.25	3620.63	436.139	3184.48	2576.49	1044.13	1030.88	2589.75
2000	12	Henan	78.8013	1271.44	4978.82	30.4088	37.516	46.98	4001.55	571.593	3429.96	2795.05	1206.5	1306.13	2695.42
2001	12	Henan	82.4386	1238.56	5464.09	31	37.2339	47.1	4263.63	674.528	3589.09	2964.76	1298.86	1419.76	2843.87
2002	12	Henan	70.5533	1385.76	6491.57	31.3	39.2211	47.8	4682.23	519.126	4163.23	3093.92	1588.43	1588.81	3093.43
2003	12	Henan	83.6999	1370.77	7080.14	32.0199	36.0134	50.39	5051.49	578.893	4472.59	3347.33	1704.15	1717.87	3333.62
2004	12	Henan	71.4241	1473.51	7471.07	30.0877	35.6076	51.22	5133.52	561.04	4572.47	3414.01	1719.49	1600.74	3532.78
2005	12	Henan	77.8071	1713.51	8234.21	30	35.5208	52.1	5735.87	619.355	5116.52	3798.12	1937.75	1738.8	3997.08
2006	12	Henan	100.261	1825.32	9212.65	29.8	35.6226	53.8	6277.95	692.105	5585.84	4124.64	2153.3	1970.22	4307.73
2007	12	Henan	126.885	1939.39	10224.2	30.1	33.802	55.2	6972.32	708.562	6263.76	4616.76	2355.56	2196.25	4776.07
2008	12	Henan	91.9784	1890.35	11068.5	28.6	33.8075	56.9	7392.98	806.091	6586.89	4999.26	2393.72	2396.93	4996.05
2009	12	Henan	141.641	2180.36	12165.7	29.3	36.6071	56.5	8098.58	850.212	7248.38	5437.47	2661.12	2651.83	5446.75
1999	13	Hubei	114.174	1296	5362.98	34.1128	39.6615	48.94	4465.59	538.601	3926.98	3106.83	1358.75	1122.67	3342.91
2000	13	Hubei	100.34	1368	5683.68	34.8505	33.701	49.66	4778.29	672.943	4105.34	3264.12	1514.16	1323.96	3454.33
2001	13	Hubei	128.109	1357.57	6000.67	35.5	34.1718	49.6	4923.51	600.817	4322.69	3289.56	1633.95	1316.24	3607.27
2002	13	Hubei	106.866	1462.63	7012.35	36.6	35.1465	49.2	5793.85	632.303	5161.3	3784.15	2009.46	1778.9	4014.95
2003	13	Hubei	95.3126	1474.66	7372.68	37.447	29.8211	47.77	6004.55	659.536	5345.01	4029.14	1975.41	1765.24	4239.3
2004	13	Hubei	51.5019	1565.8	7727.37	36.3738	28.5767	47.46	6162.94	617.997	5544.95	4170.75	1992.19	1679.34	4483.6
2005	13	Hubei	51.2887	2064.79	8242.64	40.3	34.2207	43.1	6319.99	641.601	5678.39	4329.91	1990.08	1728.19	4591.8
2006	13	Hubei	92.3365	2299.59	9070.55	40.6	33.6949	44.4	6844.86	696.356	6148.52	4640.6	2204.27	1904.71	4940.15
2007	13	Hubei	172.594	2624.39	10153.1	42.1	30.9171	43	7691.59	757.536	6934.05	5202.07	2489.52	2158.35	5533.24
2008	13	Hubei	223.593	2445.1	11020.8	40.5	29.0326	43.8	7941.23	766.061	7175.17	5601.39	2339.84	2164	5777.23
2009	13	Hubei	238.54	2898.32	12124.4	39.6	29.1493	46.6	8686.91	843.445	7843.47	5961.93	2724.99	2480.68	6206.23
1999	14	Hunan	75.9768	1063	5838.73	37.5971	36.0153	39.01	4818.78	494.578	4324.21	3165.82	1652.96	1337.51	3481.28
2000	14	Hunan	77.1648	1065.15	6163.58	39.1427	32.2291	39.6	5172.5	571.536	4600.97	3256.59	1915.92	1645.39	3527.12
2001	14	Hunan	111.89	1245.69	6795.17	39.8	35.8189	39.5	5558.17	663.828	4894.36	3493.56	2064.62	1731.56	3826.61
2002	14	Hunan	121.356	1329.39	7001.57	40.5	35.2642	40	5609.17	585.476	5023.7	3510.68	2098.49	1842.03	3767.14
2003	14	Hunan	213.707	1396.64	7612.87	42.2109	32.5545	38.68	6034.01	582.209	5451.79	3748.72	2285.28	1906.1	4127.9
2004	14	Hunan	123.624	1434.25	8212.03	39.9483	33.3812	39.46	6560.7	610.584	5950.1	4083.77	2476.91	2061.54	4499.15
2005	14	Hunan	41.7706	1511.76	8893.25	40.5	33.5813	39.9	7007.98	720.38	6287.6	4531.53	2476.46	2188.51	4819.47
2006	14	Hunan	51.7024	1766.7	9658.61	40.8	34.3588	41.6	7511.33	801.492	6709.83	4802.69	2708.63	2408.64	5102.69
2007	14	Hunan	54.3715	1945.47	10748.6	39.8	31.9323	42.6	7860.83	760.306	7100.52	5070.74	2790.09	2415.39	5445.44
2008	14	Hunan	69.5055	1896.22	11426.5	37.8	31.5804	44.2	8222.36	794.349	7428.02	5632.51	2589.86	2383.94	5838.42
2009	14	Hunan	113.398	2214.68	12511.3	41.4	34.3732	43.5	8981.22	891.376	8089.84	5955.4	3025.81	2764.17	6217.05
1999	15	Jiangsu	196.238	1584	6631.03	36.1	36.5946	50.93	5082.06	435.872	4646.18	3345.48	1736.57	1335.38	3746.68
2000	15	Jiangsu	122.632	1643	6896.79	36.3016	32.4464	51.68	5398.76	442.454	4956.31	3461	1937.76	1493.6	3905.16
2001	15	Jiangsu	115.527	1799.2	7472.34	37	36.5052	51.6	5605.69	443.938	5161.77	3501.1	2104.6	1607.31	3998.38
2002	15	Jiangsu	101.561	1954.74	8420.18	37.3	35.4166	52.2	6221.83	712.69	5509.01	4164.56	2057.14	1917.64	4304.19
2003	15	Jiangsu	120.14	2211.27	9453.34	36.6	35.4953	54.47	6846.82	730.734	6116.09	4454.47	2392.36	2206.88	4639.95
2004	15	Jiangsu	138.766	2573.66	10317.5	34.8739	32.9892	56.59	7217.28	748.78	6468.49	4724.86	2492.41	2286.89	4930.38
2005	15	Jiangsu	112.965	3197.9	11892.9	35.4	31.1459	56.6	8323.92	767.474	7556.44	5198.24	3125.68	2762.54	5561.38
2006	15	Jiangsu	153.64	3366.96	13385.7	36.3	30.6535	56.6	9151	948.051	8202.94	5652.69	3498.31	3125.14	6025.86
2007	15	Jiangsu	185.177	3625.21	14959.5	37.4	28.8378	55.6	9787.11	931.74	8855.38	6054.14	3732.99	3286.65	6500.46
2008	15	Jiangsu	198.988	3465.8	16212.6	38.1	30.3784	55	10395.8	904.477	9491.28	6551.43	3844.32	3335.07	7060.7
2009	15	Jiangsu	223.067	4282.83	17911	39.6	31.1284	53.9	11462.9	1001.23	10461.7	6997.2	4465.75	3836.66	7626.29
1999	16	Jiangxi	41.1018	820	4763.45	37.7197	36.4145	38.62	3513.95	514.016	2999.95	2507.29	1006.68	943.976	2569.98
2000	16	Jiangxi	72.1441	929.481	5044.01	40.7959	36.5912	34.98	3581.26	453.642	3127.62	2459.89	1121.38	945.71	2635.55
2001	16	Jiangxi	59.3659	953.915	5452.66	40.5	41.2345	36.2	3856.76	522.05	3334.72	2592.75	1264.02	1081.86	2774.9
2002	16	Jiangxi	71.0372	1039.75	6261.71	39.3	40.4945	38.8	4496.23	438.344	4057.77	2967.72	1528.39	1290.25	3205.99
2003	16	Jiangxi	91.1969	1173.73	6758.36	36.8	37.805	43.36	4812.68	561.495	4251.18	3230.58	1582.1	1438.47	3374.21
2004	16	Jiangxi	76.9865	1244.1	7165.76	33.9966	36.2185	45.65	5059.73	479.134	4580.6	3396.92	1662.82	1307.16	3752.57
2005	16	Jiangxi	62.7099	1414.27	8050.79	34.8	42.9981	47.3	5706.18	603.515	5102.67	3843.89	1862.3	1560.7	4145.48
2006	16	Jiangxi	33.977	1565.45	8837.53	33.5	41.0964	49.7	6149.04	687.424	5461.61	4129.2	2019.84	1709.06	4439.97
2007	16	Jiangxi	101.272	1819.64	10153	31.9	39.4711	51.7	6924.92	646.112	6278.8	4630.1	2294.81	1828.24	5096.68
2008	16	Jiangxi	91.8668	1771.6	10772.5	30.9	36.7143	52.7	7298.68	712.631	6586.05	4971.41	2327.27	1970.2	5328.48
2009	16	Jiangxi	68.1251	2205.12	11808.7	34.4	36.7333	51.2	8202.88	787.815	7415.07	5407.06	2795.83	2479.92	5722.97
1999	17	Jilin	102.446	1436	4576.11	34.4007	31.6531	40.23	3740.22	368.212	3372.01	2689.6	1050.62	833.555	2906.67
2000	17	Jilin	159.299	1432.35	4998.14	34.1634	29.2939	43.94	4178.15	435.711	3742.45	2956.14	1222.02	1065.4	3112.74
2001	17	Jilin	207.781	1555.51	5467.34	36.5	29.2092	43.3	4440.27	464.633	3975.64	3047.95	1392.32	1129.55	3310.71
2002	17	Jilin	183.621	1682.73	6460.58	36.6	28.0861	43.5	5133.12	588.992	4544.13	3548.19	1584.93	1505.67	3627.45
2003	17	Jilin	102.895	1573.61	7151.57	35.3731	27.4441	45.33	5606.88	683.308	4923.56	3834.34	1772.52	1687.19	3919.69
2004	17	Jilin	102.78	1814.06	7725.4	34.4107	26.753	46.63	5979.81	689.753	5290.07	4086.03	1893.8	1776.19	4203.62
2005	17	Jilin	114.864	1797.32	8447.23	39.1	27.5618	43.6	6604.42	821.772	5782.65	4571.71	2032.71	2001.41	4603
2006	17	Jilin	119.094	1890.95	9392.29	39.5	26.5292	44.8	7064.72	946.38	6118.36	4824.59	2240.15	2161.07	4903.64
2007	17	Jilin	177.349	2075.82	10389.8	38.3	27.5627	46.8	7880.86	978.13	6902.72	5419.77	2461.09	2356.73	5524.13
2008	17	Jilin	132.811	2151.36	11241.8	38	26.7302	47.7	8525.08	1126.23	7398.86	5929.15	2595.93	2550.11	5974.96
2009	17	Jilin	260.923	2505.2	12282.9	37.9	27.0641	48.7	9571.47	1223.3	8348.17	6640.14	2931.33	2935.19	6636.28
1999	18	Liaoning	106.224	1919	4963.13	39.5382	34.6231	47.98	4042.48	334.59	3707.9	2932.92	1109.57	959.412	3083.07
2000	18	Liaoning	133.559	2076	5428.36	39.0061	30.42	50.21	4413.43	369.078	4044.37	3097.13	1316.31	1151.35	3262.09
2001	18	Liaoning	153.028	2128.13	5879.24	40.7	32.2259	48.5	4720.45	417.935	4302.51	3274.32	1446.13	1218.62	3501.82
2002	18	Liaoning	167.536	2164.74	6690.67	41.4	28.5191	47.8	5478.69	528.894	4949.92	3793.07	1685.74	1589.64	3889.06
2003	18	Liaoning	121.175	2291.53	7338.25	41.4466	31.67	48.29	6159.91	639.37	5520.53	4254.16	1905.74	1815.36	4344.54
2004	18	Liaoning	110.249	2347.33	7896.06	41.0885	29.8364	47.71	6452.16	652.585	5799.59	4436.03	2016.15	1787.26	4664.91
2005	18	Liaoning	60.8981	2702	8912.97	39.6	30.142	49.4	7211.82	775.813	6435.99	5035.78	2176.02	2117.58	5094.24
2006	18	Liaoning	220.565	2935.56	10035.6	38.3	28.8784	51.1	7730.18	880.125	6850.05	5444.37	2285.81	2289.37	5440.82
2007	18	Liaoning	185.276	3186.97	11381.1	36.6	29.0579	53.1	8725.01	968.791	7756.21	6017.91	2707.09	2657.73	6067.28
2008	18	Liaoning	169.464	3287.88	12759.1	34.5	29.6159	55.8	9956.72	1126.7	8830.02	6870.06	3086.66	2867.97	7088.75
2009	18	Liaoning	215.67	3529.35	13972.3	38.7	28.4386	52	10925.6	1146.23	9779.39	7385.46	3540.16	3243.67	7681.95
1999	19	Neimeng	129.651	1147	4756.26	32.3159	34.8167	40.65	3458.61	287.009	3171.6	2301.4	1157.22	861.306	2597.31
2000	19	Neimeng	183.236	1121.42	5048.08	35.2553	32.376	39.71	3865.75	333.186	3532.56	2499.49	1366.26	1087.23	2778.52
2001	19	Neimeng	169.733	1211.88	5416.01	36.3	35.0228	40.5	4104.76	394.948	3709.81	2632.22	1472.54	1122.58	2982.18
2002	19	Neimeng	147.403	1240.8	5961.69	36.4	33.9066	42	4788.15	657.707	4130.21	3170.43	1617.49	1561.33	3226.82
2003	19	Neimeng	69.0386	1236.33	6808.78	35.1737	33.508	45.29	5261.4	600.187	4662.36	3440.02	1822.52	1666.98	3594.42
2004	19	Neimeng	83.814	1330.24	7693.98	32.2091	30.1727	49.13	5890.8	593.904	5296.89	3810.92	2079.88	1847.23	4043.56
2005	19	Neimeng	76.4714	1538.75	8481.46	39.4	32.5642	45.5	6431.65	670.791	5760.86	4160.09	2271.57	1968.17	4463.48
2006	19	Neimeng	192.858	1664.97	9495.45	37.8	30.54	48.6	7028.19	735.453	6292.73	4445.88	2582.3	2235.84	4792.35
2007	19	Neimeng	243.55	1980.02	10880.3	35.7	30.7786	51.8	8158.57	827.85	7330.72	5170.98	2987.6	2685.81	5472.76
2008	19	Neimeng	453.876	2077.1	12041.1	33.3	29.602	55	9034.34	857.821	8176.52	5896.8	3137.54	2857.74	6176.6
2009	19	Neimeng	343.27	2494.65	13267.5	38	29.2893	52.5	10354.9	1043.21	9311.71	6586.99	3767.92	3469.76	6885.15
1999	20	Ningxia	87.5511	1404	4513.53	37.5999	33.8475	42.52	3580.21	230.807	3349.42	2424.22	1156	999.596	2580.62
2000	20	Ningxia	128.974	1356.07	4971.93	37.4967	34.8148	45.2	4251.4	285.843	3965.55	2704.63	1546.76	1304.64	2946.76
2001	20	Ningxia	93.1143	1580.26	5539.34	38.4	36.5889	45	4591.4	322.879	4268.52	2865.22	1726.18	1475.48	3115.91
2002	20	Ningxia	138.913	1857.75	6098.75	38	33.9259	45.9	5131.26	485.251	4645.89	3305.21	1825.93	1698.92	3432.34
2003	20	Ningxia	179.746	1833.6	6468.15	35.771	34.9561	49.83	5279.47	555.18	4724.3	3482.33	1797.14	1778.87	3500.6
2004	20	Ningxia	196.806	1787.5	6923.36	33.8438	34.2153	52.01	5583.85	633.252	4950.58	3735.22	1848.62	1836.55	3747.29
2005	20	Ningxia	67.9892	2091.28	7640.25	41.7	38.2993	46.4	6045.56	671.37	5374.19	4014.07	2031.49	1933.42	4112.14
2006	20	Ningxia	100.615	1897.81	8518.74	39.6	36.6337	49.2	6688.53	827.037	5861.49	4445.44	2243.08	2233.78	4454.75
2007	20	Ningxia	107.094	1868.84	9586.57	38.2	36.1617	50.8	6901.06	803.944	6097.11	4689.29	2211.76	2222.62	4678.44
2008	20	Ningxia	207.077	1974.27	10580.5	36.2	37.0641	52.9	7820.54	874.772	6945.76	5250.95	2569.59	2574.28	5246.25
2009	20	Ningxia	279.584	2496.85	11435.5	41.7	34.7116	48.9	8382.15	919.851	7462.3	5497.96	2884.19	2946.77	5435.38
1999	21	Qinghai	219.466	1462	4727.08	41.9355	36.3636	41.06	3923.38	290.01	3633.38	2697.51	1225.88	1025.11	2898.27
2000	21	Qinghai	123.528	1242.97	5216.81	42.1336	33.3333	43.25	4223.66	276.967	3946.7	2776.25	1447.42	1125.21	3098.44
2001	21	Qinghai	216.141	1177.52	5734.72	41.9	34.8129	43.9	4603.08	289.473	4313.59	2931.82	1671.24	1236.22	3366.86
2002	21	Qinghai	237.505	1233.5	5920.74	41.7	36.3636	45.1	4838.41	515.148	4323.14	3235.97	1602.32	1586.55	3251.86
2003	21	Qinghai	246.973	1373.67	6356.61	40.9523	35.0842	47.22	5089.04	527.097	4561.94	3401.9	1687.14	1644.1	3444.94
2004	21	Qinghai	168.029	1453.96	6757.23	38.8337	33.0775	48.75	5316.44	613.164	4703.29	3502.65	1813.8	1791.43	3525.01
2005	21	Qinghai	116.703	1688.71	7463.86	39.3	35.0534	48.7	5784.88	617.257	5167.62	3870.58	1914.3	1887.35	3897.53
2006	21	Qinghai	62.8374	1738.17	8186.01	37.5	36.2448	51.6	5939.27	593.954	5345.33	3899.44	2039.84	1906.77	4032.51
2007	21	Qinghai	105.817	1967.39	8791.97	36	34.5553	53.3	6427.44	549.221	5878.21	4241.24	2186.2	1962.23	4465.2
2008	21	Qinghai	89.8586	1923.08	9145.55	34	35.9756	55.1	6436.66	630.682	5805.99	4457.77	1978.91	1861.59	4575.07
2009	21	Qinghai	19.998	1907.37	9666.64	36.9	34.6436	53.2	6692.18	602.077	6090.11	4633.92	2058.27	1990.43	4701.75
1999	22	Shangdong	109.015	1344	5808.96	35.7038	38.1887	48.36	4515.05	371.62	4143.43	2880.48	1634.57	1305.14	3209.91
2000	22	Shangdong	140.096	1410.08	6413.02	35.4638	32.3868	49.69	4962.45	390.573	4571.87	3090.48	1871.96	1509.03	3453.42
2001	22	Shangdong	127.069	1424.06	6940.53	36.3	33.5981	49.3	5133.65	431.479	4702.17	3196.64	1937.01	1504.53	3629.13
2002	22	Shangdong	118.611	1589.05	7540.23	36.5	32.2811	50.3	5541.84	455.244	5086.6	3512.19	2029.65	1737.91	3803.92
2003	22	Shangdong	108.095	1669.11	8258.27	34.5644	35.1423	53.53	5967	542.446	5424.56	3772.98	2194.03	2002.39	3964.62
2004	22	Shangdong	151.676	1955.54	9024.7	32.1993	33.8865	56.32	6381.64	575.21	5806.43	4040.87	2340.77	2083.82	4297.82
2005	22	Shangdong	102.027	2293.8	10163.8	32	32.4479	57.4	7054.06	711.042	6343.04	4511.47	2542.61	2370.26	4683.8
2006	22	Shangdong	61.5353	2378.57	11416.9	32.6	30.1723	57.7	7929.84	784.865	7144.99	4930.26	2999.59	2695.36	5234.47
2007	22	Shangdong	122.886	2618.98	12865.4	33.4	31.9472	56.9	8718.38	926.782	7791.61	5551.36	3167.03	3056.42	5661.96
2008	22	Shangdong	114.294	2557.41	14042	33.4	32.5227	57	9478.77	1073.94	8404.82	6149.19	3329.56	3297.88	6180.89
2009	22	Shangdong	108.247	3019.9	15347.5	34.7	32.0576	55.8	10351.2	1102.99	9248.2	6607.65	3743.54	3690.48	6660.71
1999	23	Shanxi1	160.456	1027	4325.31	38.8975	40.0707	50.49	3479.06	280.717	3198.35	2365.05	1114.01	883.825	2595.24
2000	23	Shanxi1	138.997	1067.81	4494.07	38.7125	38.0552	50.35	3749.92	326.326	3423.59	2407.75	1342.17	1093.22	2656.7
2001	23	Shanxi1	118.975	1294.92	5154.3	38.8	38.1673	51.6	3941.95	373.887	3568.06	2552.37	1389.58	1164.14	2777.81
2002	23	Shanxi1	137.675	1407.74	6094.66	36.5	38.0211	53.7	4605.4	522.973	4082.31	3018.88	1586.4	1440.23	3165.17
2003	23	Shanxi1	120.12	1556.27	6743.25	34.6851	37.643	56.56	4914.6	540.508	4374.08	3241.08	1673.51	1557.96	3356.64
2004	23	Shanxi1	125.312	1681.28	7342.71	32.1771	35.4831	59.49	5253.39	570.666	4682.72	3420.21	1833.17	1598.58	3654.81
2005	23	Shanxi1	103.904	2026.81	8146.79	37.4	36.9483	56.3	5796.79	665.267	5131.52	3890.12	1906.66	1796.55	4000.24
2006	23	Shanxi1	127.72	1790.85	9000.69	36.4	33.2386	57.8	6436.51	745.334	5691.17	4209.25	2227.26	2162.19	4274.32
2007	23	Shanxi1	158.913	1945.03	9963.68	35.3	33.5365	60	6980.07	854.451	6125.6	4563.56	2416.49	2344.38	4635.69
2008	23	Shanxi1	67.2641	1902.95	10562.7	34.2	33.0649	61.5	7090.52	1007.13	6083.39	4938.04	2152.48	2210.79	4879.73
2009	23	Shanxi1	67.7356	2208.36	11377.6	39.2	32.627	54.3	7604.62	1072.56	6532.06	5156.37	2448.25	2505.76	5098.86
1999	24	Shanxi2	273.77	1042	4788.13	38.8677	44.0387	43.15	4067.13	482.613	3584.52	2667.13	1400	1306.46	2760.67
2000	24	Shanxi2	340.799	1249.25	5256.09	39.1289	34.6065	44.07	4386.7	481.59	3905.11	2811.61	1575.1	1468.35	2918.35
2001	24	Shanxi2	216.848	1563.74	5619.2	40.2	38.0704	44.3	4752.31	463.914	4288.4	2917.43	1834.89	1563.09	3189.22
2002	24	Shanxi2	286.579	1576.5	6606.15	39.6	39.1067	45.5	5611.92	649.509	4962.54	3556.08	2055.96	1947.15	3664.77
2003	24	Shanxi2	179.994	1544.32	7048.28	39.3979	35.5549	47.26	5867.95	630.699	5237.26	3748.24	2119.72	1927.63	3940.33
2004	24	Shanxi2	176.378	1691.91	7532.75	37.1669	34.6849	49.14	6266.59	650.398	5616.16	4027.54	2239.02	1965.7	4300.88
2005	24	Shanxi2	134.565	1995.51	8243.67	37.8	35.5563	50.3	6633.65	651.161	5982.48	4318.45	2315.19	1957.23	4676.42
2006	24	Shanxi2	261.061	2335.89	9046.86	35.3	33.6275	53.9	7373.3	728.8	6644.5	4603.89	2769.42	2350.49	5022.8
2007	24	Shanxi2	209.908	2366.51	9991.95	34.9	34.9859	54.2	7823.1	771.694	7051.4	5090.63	2732.47	2423.38	5399.72
2008	24	Shanxi2	151.281	2508.34	11237.2	32.9	32.0333	56.1	8540.32	880.664	7659.65	5684.29	2856.02	2599.43	5940.89
2009	24	Shanxi2	222.766	2738.88	12349.2	38.5	32.5099	51.9	9357.3	889.984	8467.33	6188.39	3168.93	2776.27	6581.03
1999	25	Sichuan	98.9138	1350	5583.99	32.7058	43.6421	41.94	4586.33	438.695	4147.65	3175.95	1410.39	1090.92	3495.41
2000	25	Sichuan	129.813	1344.03	6026.51	34.0173	32.6969	42.4	4964.72	543.731	4421	3349.48	1615.25	1344.34	3620.38
2001	25	Sichuan	132.262	1347.86	6388.18	38.1	38.1632	39.7	5198.73	532.56	4666.16	3417.29	1781.43	1444.79	3753.93
2002	25	Sichuan	97.8598	1367.78	6672.97	38.2	37.4502	40.7	5463.98	526.667	4937.32	3579.35	1884.64	1661.16	3802.83
2003	25	Sichuan	88.4171	1380.61	6973.04	37.7846	35.58	41.53	5702.92	574.796	5128.12	3745.74	1957.18	1829.99	3872.93
2004	25	Sichuan	61.1677	1460.77	7300.62	37.7022	35.3801	41.03	6032.95	568.786	5464.18	3931.91	2101.06	1859.09	4173.87
2005	25	Sichuan	42.8244	1777.54	7808.48	38.4	37.9863	41.5	6416.72	656.853	5759.87	4189.06	2227.66	1991.37	4425.35
2006	25	Sichuan	43.0141	2026.86	8504.9	37.8	34.4022	43.7	6844.6	662.584	6182.02	4340.14	2504.47	2133.22	4711.38
2007	25	Sichuan	35.1104	2394.82	9536.02	36.5	34.1063	44.2	7468.46	593.104	6875.36	4925.07	2543.39	2123.93	5344.53
2008	25	Sichuan	30.1833	2542.23	10367.3	34.8	31.3169	46.3	7942.95	672.322	7270.63	5483.54	2459.42	2188.35	5754.6
2009	25	Sichuan	24.1657	2806.87	11281.6	36.7	35.55	47.4	8853.03	793.188	8059.84	5862.33	2990.7	2680.38	6172.65
1999	26	Tianjin	476.163	2251	7734.92	46.0064	35.2894	49.1	5916.61	577.189	5339.41	3871.54	2045.07	1680.09	4236.52
2000	26	Tianjin	494.548	2337.35	8264.1	45.4842	29.0323	50.03	6213.97	569.254	5644.71	4027.87	2186.09	1879.49	4334.49
2001	26	Tianjin	602.753	2356.26	8986.87	46.6	32.1317	49.2	7009.2	810.591	6198.61	4377.23	2631.97	2351.8	4657.39
2002	26	Tianjin	679.643	2477.31	9404.55	47.1	32.7226	48.8	7243.55	938.968	6304.47	4781.62	2461.81	2490.7	4752.85
2003	26	Tianjin	787.045	2482.35	10281.3	45.4601	30.6882	50.88	7843.43	1092.25	6751.18	5320.57	2522.86	2631.67	5211.75
2004	26	Tianjin	598.086	3002.94	11179.9	43.2975	29.036	53.21	8581.97	1199.36	7382.61	5807.81	2774.16	2886.35	5695.62
2005	26	Tianjin	260.087	3849.69	12134	41.5	26.5275	55.5	9267.9	1240.04	8027.85	6269.09	2998.8	3288.9	5979
2006	26	Tianjin	592.137	4464.73	13508.7	40.2	27.6473	57.1	9976.13	1294.01	8682.12	6585.12	3391.02	3486	6490.13
2007	26	Tianjin	528.048	5215.1	14844.7	40.5	27.514	57.3	10916.5	1286.37	9630.12	7128.51	3787.99	3800.45	7116.06
2008	26	Tianjin	986.414	5121.52	16722.8	37.9	29.7193	60.1	11556.8	1315.85	10240.9	7669.76	3887	3935.8	7620.96
2009	26	Tianjin	1015.53	5920.57	18608.5	45.3	26.2254	53	12869.4	1309.17	11560.3	8300.17	4569.26	4441.93	8427.49
1999	27	Xinjiang	60.9773	1394	5444.99	37.5962	36.63	39.43	4262.01	352.968	3909.04	2789.7	1472.3	1199.37	3062.64
2000	27	Xinjiang	388.122	1422.58	5771.97	35.8659	33.4702	43.01	4522.53	350.98	4171.54	2924.77	1597.75	1299.58	3222.95
2001	27	Xinjiang	544.01	1472.57	6287.55	38.2	34.6109	42.4	4848.51	466.632	4381.89	3130.84	1717.68	1349.79	3498.72
2002	27	Xinjiang	365.028	1684.46	6859.12	38.8	33.7825	42.1	5603.29	512.611	5090.8	3529.59	2073.83	1758.77	3844.53
2003	27	Xinjiang	362.453	1755.64	7097.59	35.5702	35.3397	42.44	5481.95	494.637	4987.31	3590.11	1891.83	1524.05	3957.9
2004	27	Xinjiang	273.764	1499.86	7269.76	33.8786	32.0736	45.91	5593.83	549.334	5044.49	3673.95	1919.87	1512.43	4081.4
2005	27	Xinjiang	315.995	1691.33	7697.51	35.7	37.5947	44.7	5980.17	550.781	5429.38	4002.15	1978.01	1782.9	4197.27
2006	27	Xinjiang	373.903	1731.32	8464.12	34.7	38.6336	48	6421.13	666.595	5754.53	4303.97	2117.16	1910.32	4510.81
2007	27	Xinjiang	182.836	1853.15	9403.76	35.4	37.1122	46.8	7179.74	671.985	6507.75	4814.43	2365.31	2192.96	4986.77
2008	27	Xinjiang	165.414	1858.05	9710.29	33.9	35.1926	49.6	7363.65	664.136	6699.51	5016.63	2347.02	2214.08	5149.57
2009	27	Xinjiang	158.602	2156.53	10394.8	37.1	36.4956	45.1	7910.09	726.58	7183.51	5329.2	2580.89	2478.09	5432
1999	28	Yunnan	68.4811	1651	6253.72	33.3263	44.3317	44.46	5001.27	412.652	4588.63	3429.66	1571.63	1253.29	3747.99
2000	28	Yunnan	167.466	1781.76	6558.87	34.5554	33.2447	43.13	5377.35	497.818	4879.53	3510.8	1866.55	1568.02	3809.33
2001	28	Yunnan	137.056	2026.2	7185.99	35.8	37.904	42.5	5552.62	537.884	5014.76	3720.55	1832.08	1633.81	3918.82
2002	28	Yunnan	172.996	2011.28	7708.1	36.3	38.3971	42.6	6204.24	465.9	5738.46	4116.44	2087.92	1916.1	4288.14
2003	28	Yunnan	140.537	1953.1	8031.53	36.2294	39.2103	43.37	6329.29	468.07	5861.22	4300.05	2029.24	2073.75	4255.54
2004	28	Yunnan	135.292	1933.87	8783.9	35.1737	38.9799	44.41	6769.97	587.116	6182.83	4716.77	2053.19	2163.62	4606.36
2005	28	Yunnan	87.5251	2082.46	9024.15	39.5	38.7661	41.2	6814.35	528.93	6285.43	4720.65	2093.7	2147.67	4666.69
2006	28	Yunnan	83.2037	2246.94	9625.23	38.5	34.9817	42.8	7053.94	559.502	6494.42	4810.72	2243.2	2235.87	4818.07
2007	28	Yunnan	86.1297	2188.03	10374.6	39.1	36.3853	43.3	7149.01	607.408	6541.59	5168.08	1980.93	2108.96	5040.05
2008	28	Yunnan	120.161	2265.13	11339.6	39.1	35.4548	43	7767.81	632.611	7135.2	5686.69	2081.12	2226.4	5541.4
2009	28	Yunnan	107.544	2464.46	12280.5	40.8	37.473	41.9	8685.83	803.441	7882.38	6143	2542.82	2827.71	5858.11
1999	29	Zhejiang	50.1493	1908	8470.3	34.1133	36.5825	54.11	6554.31	578.653	5975.67	4219.03	2335.3	2050.74	4503.57
2000	29	Zhejiang	75.8956	1929.63	9242.6	36.2589	30.3377	52.74	6992.57	597.616	6394.95	4445.66	2546.91	2265.08	4727.48
2001	29	Zhejiang	76.2011	2039.87	10465.3	38.4	33.0776	51.3	7952.88	724.504	7228.37	4814.75	3138.12	2610.2	5342.67
2002	29	Zhejiang	97.1854	2403.33	11858.6	40	34.0247	51.1	8819.44	747.495	8071.83	5693.3	3126.02	2770.86	6048.59
2003	29	Zhejiang	146.673	2741.74	13272.3	39.6594	33.7946	52.59	9781.27	959.81	8821.47	6122.83	3658.45	3348.61	6432.66
2004	29	Zhejiang	165.738	3027.59	14243.6	38.9754	28.4856	53.77	10414.8	951.114	9463.66	6455.95	3958.83	3584.76	6830.02
2005	29	Zhejiang	212.735	4106.97	15717.2	40	30.7885	53.4	11820.1	1021.87	10798.3	7037.39	4782.75	4110.34	7709.78
2006	29	Zhejiang	235.949	4530.26	17422.2	40.1	29.8992	54	12732.5	1172.52	11560	7495.9	5236.63	4598.89	8133.61
2007	29	Zhejiang	185.112	5285.05	18890.5	40.7	30.8314	54	12938.3	1072.51	11865.8	7644.73	5293.57	4406.47	8531.85
2008	29	Zhejiang	143.465	5459.4	19916.4	41	29.2762	53.9	13283.9	1168.77	12115.1	8181.39	5102.48	4275.51	9008.36
2009	29	Zhejiang	161.537	6910.71	21844.1	43.1	29.899	51.8	14808	1318.86	13489.1	8600.58	6207.37	5450.57	9357.38
