# Supplementary material for: Research on the economic effects of housing support expenditures under the perspective of consumption heterogeneity: Evidence from China
Source: PLoS One. 2024 Sep 12;19(9):e0306138. doi: 10.1371/journal.pone.0306138 (PMC11392229; doi:10.1371/journal.pone.0306138)
Supplement: S1 File — (ZIP) [file pone.0306138.s001.zip › Supporting information/Table 2. Statistical description of the main variables (1999-2009).xls]

## Sheet: Sheet1
year	id	province	lnHse	lnChp	lnIncome	Service	Bring	Industry	lnConsume0	lnConsume1	lnConsume2	lnConsume3	lnConsume4	lnConsume5	lnConsume6
1999	1	Gansu	4.29071	7.14992	8.43471	34.0115	34.8214	45.47	8.23948	5.5485	8.16925	7.83959	7.12961	6.86879	7.94654
2000	1	Gansu	4.56956	7.17969	8.53673	35.6045	30.8511	44.73	8.36161	5.74775	8.28554	7.91672	7.33746	7.12912	8.01691
2001	1	Gansu	4.86375	7.11655	8.59786	35.8	33.1343	44.9	8.40084	5.78434	8.32497	7.96596	7.35858	7.13037	8.07136
2002	1	Gansu	4.67046	7.17522	8.73834	35.9	36.7717	45.7	8.54386	6.26534	8.43576	8.11841	7.48398	7.42989	8.14598
2003	1	Gansu	5.1418	7.12724	8.8086	35.2882	32.7686	46.58	8.5804	6.23089	8.48012	8.16386	7.50357	7.4079	8.20993
2004	1	Gansu	4.96198	7.4334	8.8986	33.3145	33.483	48.63	8.68152	6.34251	8.58013	8.26755	7.59971	7.46485	8.33024
2005	1	Gansu	4.46202	7.52058	8.9787	40.7	37.1335	43.4	8.76475	6.50395	8.65464	8.35451	7.67561	7.56306	8.40709
2006	1	Gansu	4.78547	7.42449	9.06497	39.5	34.8426	45.8	8.81883	6.54303	8.71045	8.38986	7.76563	7.64273	8.44997
2007	1	Gansu	5.42475	7.58118	9.12949	38.4	35.7728	47.3	8.88947	6.56207	8.78683	8.4543	7.84774	7.69447	8.52892
2008	1	Gansu	5.25562	7.39218	9.14403	39.1	37.9945	46.3	8.86621	6.58199	8.75879	8.4907	7.70486	7.65187	8.51395
2009	1	Gansu	5.28759	7.62116	9.21937	40.2	36.6624	45.1	8.92535	6.5187	8.83091	8.54485	7.77488	7.72135	8.56869
1999	2	Anhui	4.71668	7.11639	8.55432	30.5488	43.0234	43.97	8.29349	5.77369	8.20959	7.93099	7.10298	6.70551	8.06491
2000	2	Anhui	4.63711	7.05836	8.58958	33.2342	38.5191	42.67	8.36599	5.93126	8.27429	7.99622	7.19195	6.88398	8.10828
2001	2	Anhui	4.89816	7.0498	8.65807	34.2	39.7886	43	8.43108	6.02447	8.33664	8.04729	7.28765	6.94376	8.17493
2002	2	Anhui	4.40499	7.16197	8.72927	34.9	45.7627	43.5	8.48743	6.20538	8.37976	8.15136	7.23365	7.18603	8.16977
2003	2	Anhui	4.40005	7.30359	8.82802	36.7279	36.8681	44.82	8.53655	6.1956	8.43537	8.19597	7.294	7.22457	8.22282
2004	2	Anhui	3.97701	7.42511	8.88856	35.5403	37.0896	45.09	8.61458	6.24534	8.51637	8.27748	7.36341	7.28101	8.3087
2005	2	Anhui	3.75622	7.63504	8.99888	40.7	41.2904	41.3	8.71351	6.3351	8.61623	8.37424	7.4677	7.3954	8.40202
2006	2	Anhui	4.08485	7.66563	9.12754	40.2	37.4081	43.1	8.83527	6.48308	8.73527	8.47666	7.6358	7.52265	8.52177
2007	2	Anhui	3.73228	7.75119	9.23613	39	37.7426	44.7	8.9399	6.63385	8.83492	8.53577	7.8386	7.68867	8.60281
2008	2	Anhui	4.3802	7.79395	9.30156	37.4	38.3495	46.6	8.99117	6.7254	8.88163	8.61494	7.83139	7.73205	8.65723
2009	2	Anhui	4.37822	7.95338	9.39375	36.4	35.1325	48.7	9.07431	6.9473	8.94739	8.70419	7.90101	7.89418	8.70723
1999	3	Beijing	2.85553	8.63888	9.1191	57.3361	31.559	38.7	8.91647	6.16451	8.85055	8.44544	7.93735	7.70797	8.56174
2000	3	Beijing	5.73824	8.46646	9.20433	58.3066	25.5269	38.06	9.00667	6.33536	8.935	8.47973	8.11408	7.90185	8.60429
2001	3	Beijing	6.21755	8.46459	9.28593	60.5	24.514	36.2	9.02544	6.30578	8.95727	8.50768	8.11946	7.86414	8.64991
2002	3	Beijing	6.3734	8.42226	9.37785	62.2	27.1319	34.8	9.18566	6.77752	9.09135	8.68138	8.25943	8.19625	8.72076
2003	3	Beijing	6.33596	8.4143	9.48335	61.5763	26.5721	35.81	9.26181	6.80748	9.17197	8.70567	8.40984	8.33567	8.75749
2004	3	Beijing	6.35101	8.46941	9.59293	60.0013	25.0904	37.6	9.34471	6.90684	9.25331	8.82237	8.44543	8.37193	8.86984
2005	3	Beijing	5.77355	8.75021	9.69974	69.1	26.2093	29.5	9.4124	6.86785	9.33063	8.87462	8.53521	8.46879	8.91937
2006	3	Beijing	5.71417	8.93997	9.81462	70.9	26.4578	27.8	9.51635	7.01302	9.431	8.96456	8.65853	8.57595	9.02128
2007	3	Beijing	5.18614	9.24934	9.88677	72.1	24.1578	26.8	9.52608	7.01633	9.4413	8.99204	8.64363	8.57756	9.03618
2008	3	Beijing	5.31582	9.27215	9.95467	73.2	24.5845	25.7	9.54781	6.99865	9.46644	9.04772	8.61521	8.57473	9.07313
2009	3	Beijing	5.91516	9.39312	10.0485	75.5	24.5747	23.5	9.64683	7.01721	9.57199	9.10531	8.77488	8.66001	9.1804
1999	4	Chongqing	4.59043	7.22766	8.68905	39.943	39.4759	40.85	8.60934	6.09018	8.52538	8.18685	7.54391	7.25382	8.31118
2000	4	Chongqing	4.51917	7.24216	8.78507	40.8239	32.513	41.37	8.6657	6.2432	8.57282	8.24227	7.60208	7.31503	8.36586
2001	4	Chongqing	4.6907	7.29118	8.83673	41.7	35.041	41.6	8.70196	6.35828	8.60106	8.27296	7.64882	7.38036	8.39175
2002	4	Chongqing	4.73879	7.3708	8.91484	42	34.3305	42	8.78555	6.41542	8.68742	8.33707	7.76779	7.59124	8.42471
2003	4	Chongqing	4.95576	7.39058	9.02078	41.6296	33.6996	43.42	8.89234	6.63076	8.78232	8.46412	7.83773	7.71399	8.52448
2004	4	Chongqing	4.46816	7.45589	9.1151	39.5	35.3437	44.32	8.96969	6.79183	8.84946	8.54921	7.90044	7.82645	8.58581
2005	4	Chongqing	4.5268	7.63793	9.21266	43.9	36.8555	41	9.04049	6.76093	8.93254	8.59021	8.0259	7.92765	8.64207
2006	4	Chongqing	5.25479	7.67548	9.31095	44.8	36.9849	43	9.10313	6.81606	8.99603	8.67334	8.05147	7.92699	8.73429
2007	4	Chongqing	5.48844	7.81141	9.34927	42.4	35.2796	45.9	9.10786	6.78425	9.00481	8.69782	8.01836	7.98006	8.71668
2008	4	Chongqing	5.75282	7.77987	9.42706	41	38.0085	47.7	9.17324	6.85451	9.06966	8.80171	8.0031	8.01656	8.7956
2009	4	Chongqing	5.96816	8.00821	9.53534	37.9	39.128	52.8	9.27543	6.89245	9.17862	8.88065	8.15509	8.14596	8.88504
1999	5	Fujian	4.92802	7.6324	8.84652	39.8308	40.0054	42.46	8.58224	6.29559	8.4751	8.26461	7.28076	7.07455	8.33196
2000	5	Fujian	4.66451	7.61055	8.89517	40.008	32.3853	43.65	8.619	6.25482	8.52026	8.22591	7.49517	7.28346	8.31381
2001	5	Fujian	4.4728	7.59402	9.02432	39.9	36.213	44.8	8.70076	6.45993	8.5883	8.31286	7.56608	7.37928	8.39051
2002	5	Fujian	3.78731	7.66753	9.13257	39.7	32.6307	46.1	8.80638	6.61622	8.68771	8.41279	7.68357	7.58812	8.45576
2003	5	Fujian	3.77872	7.72576	9.21004	39.1138	33.7595	47.64	8.90305	6.77846	8.77581	8.49852	7.80258	7.6966	8.54744
2004	5	Fujian	3.78323	7.79665	9.28384	38.4088	31.3752	48.74	8.96952	6.73001	8.85689	8.54517	7.90763	7.75712	8.61643
2005	5	Fujian	4.1373	7.98944	9.36302	38.5	30.8797	48.7	9.02581	6.92108	8.89583	8.61886	7.93014	7.8203	8.66979
2006	5	Fujian	4.15064	8.21168	9.46155	39.1	33.8068	49.1	9.12345	7.05012	8.98904	8.6944	8.0704	7.96262	8.74769
2007	5	Fujian	4.38627	8.32148	9.53182	40	33.7957	49.2	9.19349	7.02264	9.07236	8.73658	8.19045	8.05245	8.80858
2008	5	Fujian	4.8811	8.21168	9.63526	39.3	33.5275	50	9.27285	7.00948	9.16304	8.82958	8.24582	8.0527	8.92303
2009	5	Fujian	4.378	8.44225	9.73853	41.3	34.3118	49.1	9.36321	7.09701	9.25372	8.90362	8.36477	8.20843	8.98468
1999	6	Guangdong	3.66107	8.05864	9.135	37.554	41.9133	50.38	8.94116	7.00345	8.78563	8.50235	7.90608	7.79227	8.55992
2000	6	Guangdong	3.71218	8.05786	9.18058	39.2603	32.0278	50.39	8.98368	6.99742	8.83609	8.49398	8.03482	7.87069	8.58532
2001	6	Guangdong	3.46756	8.08946	9.25342	40.4	41.0388	50.2	9.00197	7.02948	8.85218	8.51794	8.04409	7.88533	8.6054
2002	6	Guangdong	3.28589	8.08411	9.33455	40.8	35.8821	50.4	9.1202	6.91056	9.00397	8.61778	8.19119	8.00934	8.7208
2003	6	Guangdong	3.34926	8.06254	9.43312	38.4	43.9226	53.63	9.18254	7.09632	9.04997	8.70154	8.21976	8.10786	8.76488
2004	6	Guangdong	2.78465	8.1225	9.50303	36.8077	39.5711	55.43	9.26069	7.07751	9.14114	8.75163	8.34175	8.1909	8.8405
2005	6	Guangdong	1.5958	8.34588	9.56326	42.9	31.3368	50.7	9.3396	7.03738	9.2342	8.79132	8.47699	8.30054	8.90297
2006	6	Guangdong	1.6593	8.41601	9.62606	42.7	28.7325	51.3	9.37279	7.07938	9.2664	8.82458	8.51007	8.32536	8.94071
2007	6	Guangdong	2.4908	8.57722	9.68944	43.3	29.0453	51.3	9.47875	7.18397	9.37253	8.90391	8.65141	8.48261	9.01783
2008	6	Guangdong	2.41145	8.53011	9.74455	42.9	28.6917	51.6	9.5049	7.32083	9.38547	9.00579	8.57079	8.41939	9.09283
2009	6	Guangdong	3.08258	8.6441	9.85784	45.7	27.3635	49.2	9.61112	7.38186	9.49727	9.09182	8.7074	8.55393	9.18428
1999	7	Guangxi	2.13089	7.32449	8.6624	35.9889	47.9232	35.62	8.45943	6.40346	8.3225	8.06092	7.34675	7.15733	8.14203
2000	7	Guangxi	2.23706	7.27932	8.69993	37.2389	37.0933	36.49	8.51561	6.65183	8.34709	8.10864	7.41999	7.37661	8.12974
2001	7	Guangxi	2.17663	7.50243	8.82022	39.3	38.3363	35.5	8.57664	6.62221	8.4239	8.12455	7.56524	7.45705	8.1815
2002	7	Guangxi	2.22497	7.56104	8.92427	40.5	29.7746	35.2	8.62318	6.34009	8.51563	8.15926	7.63214	7.4185	8.26681
2003	7	Guangxi	3.0514	7.5295	8.97759	39.2994	36.2471	36.85	8.67693	6.70368	8.52727	8.26129	7.59838	7.55123	8.28474
2004	7	Guangxi	1.96811	7.59025	9.0476	36.7597	34.2918	38.8	8.74885	6.47031	8.64078	8.33756	7.66179	7.48685	8.41605
2005	7	Guangxi	3.80964	7.52703	9.08443	40.5	38.3773	37.1	8.80644	6.59419	8.69052	8.3954	7.71887	7.56737	8.46443
2006	7	Guangxi	3.88109	7.59749	9.13227	39.7	34.9273	38.9	8.7556	6.64974	8.62578	8.35784	7.64139	7.5474	8.40073
2007	7	Guangxi	3.57315	7.68816	9.28678	38.4	35.8	40.7	8.88348	6.56595	8.77976	8.47168	7.79741	7.68491	8.52448
2008	7	Guangxi	3.53576	7.72168	9.36107	37.4	38.1943	42.4	8.97625	6.5966	8.8791	8.54836	7.92103	7.79749	8.60857
2009	7	Guangxi	3.93364	7.88556	9.47032	37.6	37.4475	43.6	9.06983	6.7535	8.96598	8.61123	8.0697	7.98758	8.65608
1999	8	Guizhou	2.73987	7.15696	8.51497	32.4282	42.1855	38.23	8.29616	5.85782	8.2048	7.87855	7.22139	6.99681	7.97773
2000	8	Guizhou	4.59566	7.15402	8.56043	33.687	41.8212	39.04	8.3804	5.82245	8.29977	7.97602	7.27962	7.07989	8.06241
2001	8	Guizhou	4.51184	7.04393	8.5991	36	41.1962	38.7	8.35566	5.80571	8.27436	7.93921	7.27865	7.0525	8.03865
2002	8	Guizhou	4.33268	7.11693	8.69659	36.2	40.6812	40.1	8.43988	6.17219	8.33059	8.01743	7.37445	7.20339	8.09682
2003	8	Guizhou	4.71401	7.16709	8.78789	35.2796	36.9554	42.72	8.50467	6.04286	8.41554	8.07082	7.46052	7.24677	8.17025
2004	8	Guizhou	4.62409	7.18657	8.86243	34.1183	37.7756	44.89	8.57528	6.1127	8.48621	8.15666	7.50246	7.24065	8.26976
2005	8	Guizhou	4.52341	7.32938	8.96414	39.6	44.5155	41.8	8.68394	6.3272	8.58442	8.28863	7.56471	7.36653	8.3722
2006	8	Guizhou	4.59	7.4163	9.06064	39.8	41.5097	43	8.77456	6.3841	8.6785	8.34092	7.73002	7.47535	8.45608
2007	8	Guizhou	5.22733	7.54175	9.16147	41.8	42.9345	41.9	8.84206	6.46287	8.74487	8.42365	7.76886	7.53545	8.52634
2008	8	Guizhou	5.1847	7.56444	9.19008	41.3	41.7561	42.3	8.84765	6.547	8.74207	8.47596	7.67786	7.53205	8.53525
2009	8	Guizhou	5.08554	7.78462	9.29396	48.2	42.3483	37.7	8.94222	6.44871	8.85599	8.53982	7.83743	7.65422	8.6195
1999	9	Hainan	3.25106	7.49499	8.5917	42.4124	44.1209	20.15	8.30752	5.75502	8.22643	7.92074	7.17045	6.75334	8.07007
2000	9	Hainan	3.32847	7.57596	8.58056	42.3295	40.4444	19.76	8.30863	5.86841	8.21746	7.93279	7.148	6.85	8.04394
2001	9	Hainan	5.08384	7.55204	8.67851	42.7	43.1841	20.4	8.38825	6.13758	8.27695	7.99066	7.27369	7.03451	8.08948
2002	9	Hainan	4.65522	7.49685	8.84429	41.4	41.3968	20.7	8.62141	6.3526	8.51223	8.19619	7.56118	7.37018	8.28433
2003	9	Hainan	4.98631	7.66532	8.91217	40.4573	38.109	22.53	8.63508	6.4269	8.51866	8.25466	7.48443	7.42542	8.28084
2004	9	Hainan	4.99144	7.76682	8.9441	39.6576	38.8614	23.45	8.65652	6.32707	8.5541	8.26893	7.52117	7.40035	8.32141
2005	9	Hainan	4.30608	7.94991	8.98052	41.8	41.4289	24.6	8.66553	6.35025	8.56157	8.28834	7.50785	7.40926	8.33046
2006	9	Hainan	4.88803	8.19666	9.11404	39.9	38.9533	27.4	8.83771	6.5776	8.72752	8.39687	7.8063	7.7183	8.44249
2007	9	Hainan	4.44969	8.24599	9.22659	40.7	37.7329	29.8	8.94438	6.62933	8.84039	8.50089	7.91773	7.88562	8.51837
2008	9	Hainan	3.82916	8.45539	9.30431	40.2	39.4909	29.8	9.0116	6.87109	8.8865	8.62026	7.88413	7.90107	8.61204
2009	9	Hainan	2.29219	8.60082	9.39655	45.3	37.3073	26.8	9.08667	6.77577	8.98222	8.67666	7.99708	7.97209	8.68909
1999	10	Hebei	5.22157	7.20934	8.60074	33.2582	34.3725	49.1	8.31369	5.91274	8.21868	7.89983	7.23165	7.07392	7.97197
2000	10	Hebei	4.85163	7.27295	8.64948	33.4931	32.7547	50.3	8.38568	6.04037	8.28495	7.96165	7.32319	7.24076	8.00258
2001	10	Hebei	4.85689	7.27926	8.70109	34	39.2697	49.6	8.41143	6.13789	8.30279	8.00882	7.30709	7.24713	8.03726
2002	10	Hebei	5.1499	7.32085	8.82503	34.6	35.7285	49.8	8.54916	6.33479	8.43345	8.16541	7.40549	7.46924	8.13422
2003	10	Hebei	4.83933	7.27064	8.88227	33.4862	32.5116	51.52	8.59651	6.38399	8.48062	8.19645	7.487	7.53031	8.17444
2004	10	Hebei	4.95557	7.32682	8.93935	31.5113	30.9691	52.86	8.62717	6.51671	8.498	8.25948	7.44847	7.49277	8.23914
2005	10	Hebei	4.90158	7.46091	9.06089	33.3	32.3159	51.8	8.75389	6.58013	8.63313	8.35766	7.63654	7.64922	8.35144
2006	10	Hebei	4.67584	7.56994	9.16775	33.8	32.5472	52.4	8.82897	6.69004	8.70366	8.43337	7.71034	7.75287	8.41206
2007	10	Hebei	4.86766	7.73012	9.25147	34	34.3886	52.8	8.90108	6.70625	8.783	8.50044	7.79277	7.84287	8.47479
2008	10	Hebei	4.70135	7.75149	9.34031	33.2	32.1674	54.2	8.94881	6.83494	8.8201	8.56636	7.80249	7.8407	8.54805
2009	10	Hebei	4.21809	7.92382	9.4429	35.2	33.4271	52	9.02374	6.88732	8.89809	8.63405	7.89282	7.94147	8.61001
1999	11	Heilongjiang	4.65805	7.38337	8.46321	32.1812	32.4429	54.8	8.18575	5.79128	8.09009	7.8607	6.90383	6.7597	7.91097
2000	11	Heilongjiang	5.22512	7.47415	8.54316	31.5847	29.5842	57.44	8.29271	5.93126	8.19369	7.93741	7.08552	6.90245	8.00635
2001	11	Heilongjiang	5.28861	7.49173	8.63451	32.4	30.927	56.1	8.3766	6.10421	8.26782	8.00062	7.21626	7.01078	8.08199
2002	11	Heilongjiang	4.91813	7.50975	8.75874	32.8	29.758	55.6	8.44597	6.27395	8.32496	8.08788	7.2452	7.19424	8.10908
2003	11	Heilongjiang	4.89691	7.49917	8.8409	31.5294	28.5168	57.17	8.55442	6.32483	8.44061	8.18782	7.37323	7.31825	8.21122
2004	11	Heilongjiang	4.82749	7.53941	8.91821	29.4157	26.2266	59.5	8.62417	6.41528	8.50783	8.25279	7.45368	7.39339	8.27877
2005	11	Heilongjiang	4.25639	7.61059	9.01196	33.7	28.6642	53.9	8.72002	6.53551	8.60063	8.34781	7.55137	7.49469	8.37235
2006	11	Heilongjiang	4.25874	7.63777	9.0986	33.7	28.5753	54.4	8.77675	6.6007	8.65629	8.40231	7.61306	7.567	8.42254
2007	11	Heilongjiang	4.30226	7.70369	9.15577	34.7	28.5763	52.3	8.84642	6.58626	8.73623	8.47157	7.68361	7.61859	8.4998
2008	11	Heilongjiang	4.90413	7.79141	9.22988	34.4	27.8272	52.5	8.93492	6.71994	8.81933	8.59715	7.68539	7.67738	8.60035
2009	11	Heilongjiang	4.83347	7.92821	9.31338	39.3	26.7939	47.3	9.04723	6.80881	8.93448	8.70029	7.82015	7.83663	8.69338
1999	12	Henan	4.15658	6.92952	8.45359	30.2021	38.3956	45.25	8.1944	6.07796	8.06605	7.85418	6.95094	6.93817	7.85932
2000	12	Henan	4.36693	7.14791	8.51295	30.4088	37.516	46.98	8.29444	6.34843	8.1403	7.93561	7.09548	7.17483	7.89931
2001	12	Henan	4.41205	7.1217	8.60595	31	37.2339	47.1	8.35788	6.51401	8.18566	7.99455	7.16924	7.25824	7.95292
2002	12	Henan	4.25637	7.23401	8.77826	31.3	39.2211	47.8	8.45153	6.25215	8.33405	8.0372	7.3705	7.37074	8.03703
2003	12	Henan	4.42724	7.22313	8.86505	32.0199	36.0134	50.39	8.52744	6.36112	8.40572	8.11592	7.44082	7.44884	8.11181
2004	12	Henan	4.26864	7.2954	8.91879	30.0877	35.6076	51.22	8.54355	6.32979	8.42781	8.13564	7.44978	7.37822	8.16984
2005	12	Henan	4.35423	7.4463	9.01605	30	35.5208	52.1	8.6545	6.42868	8.54023	8.24226	7.56928	7.46095	8.29332
2006	12	Henan	4.60777	7.50951	9.12833	29.8	35.6226	53.8	8.7448	6.53974	8.62799	8.32474	7.67476	7.5859	8.36817
2007	12	Henan	4.84328	7.57013	9.23251	30.1	33.802	55.2	8.8497	6.56324	8.74254	8.43745	7.76453	7.69451	8.47137
2008	12	Henan	4.52155	7.54452	9.31186	28.6	33.8075	56.9	8.90829	6.6922	8.79284	8.51704	7.78061	7.78195	8.5164
2009	12	Henan	4.9533	7.68724	9.40638	29.3	36.6071	56.5	8.99944	6.74549	8.88853	8.60107	7.8865	7.88301	8.60278
1999	13	Hubei	4.73773	7.16704	8.58728	34.1128	39.6615	48.94	8.40416	6.28897	8.27562	8.04136	7.21432	7.02347	8.1146
2000	13	Hubei	4.60856	7.2211	8.64535	34.8505	33.701	49.66	8.47184	6.51166	8.32004	8.09075	7.32261	7.18838	8.14738
2001	13	Hubei	4.85288	7.21345	8.69963	35.5	34.1718	49.6	8.50178	6.39829	8.37163	8.09851	7.39875	7.18253	8.19071
2002	13	Hubei	4.67158	7.28799	8.85543	36.6	35.1465	49.2	8.66455	6.44937	8.54894	8.23858	7.60562	7.48375	8.29778
2003	13	Hubei	4.55716	7.29619	8.90554	37.447	29.8211	47.77	8.70027	6.49154	8.58392	8.30131	7.58853	7.47604	8.35215
2004	13	Hubei	3.94162	7.35615	8.95252	36.3738	28.5767	47.46	8.72631	6.42648	8.62064	8.33585	7.59699	7.42615	8.40818
2005	13	Hubei	3.93747	7.63279	9.01708	40.3	34.2207	43.1	8.75147	6.46397	8.64442	8.3733	7.59593	7.45483	8.43203
2006	13	Hubei	4.52544	7.74049	9.11279	40.6	33.6949	44.4	8.83125	6.54586	8.72397	8.4426	7.69815	7.55208	8.50515
2007	13	Hubei	5.15094	7.8726	9.22554	42.1	30.9171	43	8.94788	6.63007	8.8442	8.55681	7.81984	7.6771	8.61853
2008	13	Hubei	5.40983	7.80184	9.30754	40.5	29.0326	43.8	8.97982	6.64126	8.87838	8.63077	7.75784	7.67971	8.66168
2009	13	Hubei	5.47454	7.97189	9.40297	39.6	29.1493	46.6	9.06957	6.7375	8.96744	8.69315	7.91022	7.81629	8.73331
1999	14	Hunan	4.33043	6.96885	8.67227	37.5971	36.0153	39.01	8.48028	6.20371	8.37198	8.06017	7.41032	7.19856	8.15515
2000	14	Hunan	4.34594	6.97087	8.72641	39.1427	32.2291	39.6	8.55111	6.34833	8.43402	8.08844	7.55795	7.40573	8.16824
2001	14	Hunan	4.71752	7.12744	8.82397	39.8	35.8189	39.5	8.62303	6.49802	8.49584	8.15868	7.6327	7.45678	8.24973
2002	14	Hunan	4.79873	7.19248	8.85389	40.5	35.2642	40	8.63216	6.37242	8.52192	8.16357	7.64897	7.51863	8.23407
2003	14	Hunan	5.36461	7.24183	8.93759	42.2109	32.5545	38.68	8.70517	6.36683	8.6037	8.22917	7.73424	7.55282	8.32553
2004	14	Hunan	4.81725	7.2684	9.01336	39.9483	33.3812	39.46	8.78885	6.41442	8.69116	8.31478	7.81477	7.63121	8.41164
2005	14	Hunan	3.73219	7.32103	9.09305	40.5	33.5813	39.9	8.85481	6.57978	8.74634	8.41881	7.81459	7.69098	8.48042
2006	14	Hunan	3.9455	7.47687	9.1756	40.8	34.3588	41.6	8.92417	6.68647	8.81133	8.47693	7.9042	7.78682	8.53752
2007	14	Hunan	3.99584	7.57326	9.28253	39.8	31.9323	42.6	8.96965	6.63372	8.86792	8.53124	7.93383	7.78962	8.60253
2008	14	Hunan	4.24141	7.54762	9.34369	37.8	31.5804	44.2	9.01461	6.67752	8.91301	8.63631	7.85936	7.77651	8.67222
2009	14	Hunan	4.7309	7.70286	9.43439	41.4	34.3732	43.5	9.10289	6.79277	8.99836	8.69205	8.01493	7.9245	8.73505
1999	15	Jiangsu	5.27933	7.36771	8.79952	36.1	36.5946	50.93	8.53347	6.07735	8.4438	8.11536	7.45967	7.19697	8.22863
2000	15	Jiangsu	4.80919	7.40428	8.83881	36.3016	32.4464	51.68	8.59393	6.09234	8.50842	8.14931	7.56929	7.30894	8.27005
2001	15	Jiangsu	4.74951	7.4951	8.91896	37	36.5052	51.6	8.63154	6.09568	8.54903	8.16083	7.65188	7.38232	8.29365
2002	15	Jiangsu	4.62066	7.57801	9.03839	37.3	35.4166	52.2	8.73582	6.56905	8.61414	8.33437	7.62907	7.55885	8.36734
2003	15	Jiangsu	4.78866	7.70132	9.15412	36.6	35.4953	54.47	8.83154	6.59405	8.71868	8.40166	7.78003	7.69933	8.44246
2004	15	Jiangsu	4.93279	7.85308	9.2416	34.8739	32.9892	56.59	8.88423	6.61845	8.7747	8.46059	7.82101	7.73495	8.50317
2005	15	Jiangsu	4.72708	8.07025	9.3837	35.4	31.1459	56.6	9.02689	6.6431	8.93016	8.55608	8.04741	7.92391	8.6236
2006	15	Jiangsu	5.03461	8.12176	9.50194	36.3	30.6535	56.6	9.12162	6.85441	9.01225	8.63989	8.16004	8.04723	8.70382
2007	15	Jiangsu	5.22131	8.19567	9.6131	37.4	28.8378	55.6	9.18882	6.83705	9.08878	8.7085	8.22496	8.09762	8.77963
2008	15	Jiangsu	5.29324	8.1507	9.69355	38.1	30.3784	55	9.24915	6.80736	9.15813	8.78744	8.25435	8.11225	8.8623
2009	15	Jiangsu	5.40747	8.36237	9.79317	39.6	31.1284	53.9	9.34688	6.90899	9.25548	8.85327	8.40419	8.25236	8.93936
1999	16	Jiangxi	3.71605	6.7093	8.46873	37.7197	36.4145	38.62	8.1645	6.24226	8.00635	7.82696	6.91441	6.8501	7.85165
2000	16	Jiangxi	4.27867	6.83463	8.52596	40.7959	36.5912	34.98	8.18347	6.11731	8.04803	7.80787	7.02231	6.85194	7.87685
2001	16	Jiangxi	4.08372	6.86057	8.60386	40.5	41.2345	36.2	8.25758	6.25776	8.11214	7.86048	7.14205	6.98644	7.92837
2002	16	Jiangxi	4.2632	6.94673	8.74221	39.3	40.4945	38.8	8.41099	6.083	8.30839	7.99555	7.33197	7.16259	8.07278
2003	16	Jiangxi	4.51302	7.06794	8.81854	36.8	37.805	43.36	8.47901	6.3306	8.35495	8.08042	7.36651	7.27134	8.12392
2004	16	Jiangxi	4.34363	7.12617	8.87707	33.9966	36.2185	45.65	8.52907	6.17198	8.42959	8.13062	7.41627	7.17561	8.2302
2005	16	Jiangxi	4.13852	7.25437	8.99352	34.8	42.9981	47.3	8.64931	6.40277	8.53752	8.25424	7.52957	7.35289	8.32977
2006	16	Jiangxi	3.52569	7.35593	9.08676	33.5	41.0964	49.7	8.72405	6.53295	8.6055	8.32584	7.61077	7.4437	8.3984
2007	16	Jiangxi	4.61781	7.5064	9.22552	31.9	39.4711	51.7	8.84288	6.47097	8.74493	8.44033	7.7384	7.51111	8.53634
2008	16	Jiangxi	4.52034	7.47964	9.28475	30.9	36.7143	52.7	8.89545	6.56896	8.79271	8.51146	7.75245	7.58589	8.58082
2009	16	Jiangxi	4.22135	7.69853	9.3766	34.4	36.7333	51.2	9.01224	6.66926	8.91127	8.59546	7.93588	7.81598	8.65224
1999	17	Jilin	4.62934	7.26962	8.4286	34.4007	31.6531	40.23	8.2269	5.90866	8.12326	7.89715	6.95714	6.7257	7.97476
2000	17	Jilin	5.07078	7.26707	8.51682	34.1634	29.2939	43.94	8.33762	6.07698	8.22749	7.99164	7.10826	6.97111	8.04326
2001	17	Jilin	5.33648	7.34956	8.60655	36.5	29.2092	43.3	8.39847	6.14125	8.28794	8.02222	7.23873	7.02958	8.10492
2002	17	Jilin	5.21287	7.42817	8.77347	36.6	28.0861	43.5	8.54347	6.37841	8.42159	8.17419	7.36829	7.31699	8.19629
2003	17	Jilin	4.63371	7.36113	8.87509	35.3731	27.4441	45.33	8.63175	6.52695	8.50179	8.25175	7.48016	7.43082	8.27377
2004	17	Jilin	4.63259	7.50332	8.95227	34.4107	26.753	46.63	8.69614	6.53633	8.57359	8.31533	7.54634	7.48223	8.3437
2005	17	Jilin	4.74375	7.49405	9.04159	39.1	27.5618	43.6	8.79549	6.71146	8.66262	8.42764	7.61713	7.60161	8.43446
2006	17	Jilin	4.77991	7.54483	9.14764	39.5	26.5292	44.8	8.86287	6.85264	8.71905	8.48148	7.7143	7.67836	8.49773
2007	17	Jilin	5.17812	7.63811	9.24858	38.3	27.5627	46.8	8.97219	6.88564	8.83967	8.59781	7.80836	7.76503	8.61688
2008	17	Jilin	4.88892	7.67386	9.32739	38	26.7302	47.7	9.05077	7.02663	8.90908	8.68764	7.8617	7.84389	8.69533
2009	17	Jilin	5.56423	7.82613	9.41596	37.9	27.0641	48.7	9.16654	7.10931	9.0298	8.80089	7.98321	7.98453	8.80031
1999	18	Liaoning	4.66555	7.55956	8.50979	39.5382	34.6231	47.98	8.30461	5.8129	8.21822	7.98375	7.01173	6.86632	8.03368
2000	18	Liaoning	4.89454	7.6382	8.59939	39.0061	30.42	50.21	8.39241	5.91101	8.30508	8.03823	7.18259	7.04869	8.09012
2001	18	Liaoning	5.03062	7.663	8.67918	40.7	32.2259	48.5	8.45966	6.03533	8.36695	8.09386	7.27664	7.10548	8.16104
2002	18	Liaoning	5.1212	7.68005	8.80847	41.4	28.5191	47.8	8.60862	6.27079	8.50713	8.24093	7.42996	7.37126	8.26592
2003	18	Liaoning	4.79723	7.73697	8.90086	41.4466	31.67	48.29	8.72582	6.46048	8.61623	8.35565	7.55263	7.50404	8.37668
2004	18	Liaoning	4.70274	7.76103	8.97412	41.0885	29.8364	47.71	8.77217	6.48094	8.66554	8.39751	7.60894	7.48844	8.44782
2005	18	Liaoning	4.1092	7.90175	9.09526	39.6	30.142	49.4	8.88348	6.65391	8.76966	8.52432	7.68525	7.65803	8.53587
2006	18	Liaoning	5.39619	7.98465	9.21389	38.3	28.8784	51.1	8.95289	6.78006	8.83201	8.60234	7.73447	7.73603	8.60169
2007	18	Liaoning	5.22185	8.06683	9.33971	36.6	29.0579	53.1	9.07395	6.87605	8.95625	8.7025	7.90363	7.88523	8.71067
2008	18	Liaoning	5.13264	8.098	9.454	34.5	29.6159	55.8	9.206	7.02705	9.08591	8.83493	8.03485	7.96136	8.86626
2009	18	Liaoning	5.37375	8.16887	9.54483	38.7	28.4386	52	9.29886	7.04423	9.18803	8.90727	8.17193	8.08446	8.94663
1999	19	Neimeng	4.86485	7.0449	8.46722	32.3159	34.8167	40.65	8.14862	5.65951	8.06199	7.74127	7.05377	6.75845	7.86223
2000	19	Neimeng	5.21078	7.02235	8.52676	35.2553	32.376	39.71	8.25991	5.8087	8.16978	7.82384	7.21983	6.99139	7.92967
2001	19	Neimeng	5.13423	7.09993	8.59711	36.3	35.0228	40.5	8.3199	5.97875	8.21874	7.87558	7.29475	7.02339	8.00041
2002	19	Neimeng	4.99317	7.12351	8.69311	36.4	33.9066	42	8.4739	6.48876	8.32608	8.06162	7.38863	7.35329	8.07925
2003	19	Neimeng	4.23467	7.11991	8.82597	35.1737	33.508	45.29	8.56815	6.39724	8.44728	8.14323	7.50798	7.41877	8.18714
2004	19	Neimeng	4.4286	7.19312	8.94819	32.2091	30.1727	49.13	8.68115	6.38672	8.57488	8.24563	7.64006	7.52144	8.30488
2005	19	Neimeng	4.33692	7.33873	9.04564	39.4	32.5642	45.5	8.76899	6.50846	8.65884	8.33329	7.72823	7.58486	8.40369
2006	19	Neimeng	5.26196	7.41756	9.15857	37.8	30.54	48.6	8.85768	6.60049	8.74715	8.39973	7.85644	7.71237	8.47478
2007	19	Neimeng	5.49532	7.59086	9.29471	35.7	30.7786	51.8	9.00682	6.71883	8.89983	8.55082	8.00222	7.89574	8.60754
2008	19	Neimeng	6.11782	7.63873	9.39608	33.3	29.602	55	9.10879	6.75439	9.00902	8.68216	8.05119	7.95779	8.72852
2009	19	Neimeng	5.83852	7.8219	9.49307	38	29.2893	52.5	9.24522	6.95006	9.13903	8.79285	8.23428	8.15184	8.83712
1999	20	Ningxia	4.47222	7.24708	8.41484	37.5999	33.8475	42.52	8.18318	5.44158	8.11654	7.79326	7.05272	6.90735	7.85578
2000	20	Ningxia	4.85961	7.21235	8.51156	37.4967	34.8148	45.2	8.355	5.65544	8.2854	7.90272	7.34392	7.17368	7.98846
2001	20	Ningxia	4.53383	7.36534	8.61963	38.4	36.5889	45	8.43194	5.77728	8.35902	7.9604	7.45366	7.29674	8.04428
2002	20	Ningxia	4.93385	7.52712	8.71584	38	33.9259	45.9	8.54311	6.18467	8.44374	8.10326	7.50985	7.43775	8.141
2003	20	Ningxia	5.19154	7.51404	8.77465	35.771	34.9561	49.83	8.57158	6.31929	8.46047	8.15546	7.49395	7.48373	8.16069
2004	20	Ningxia	5.28222	7.48857	8.84266	33.8438	34.2153	52.01	8.62763	6.45087	8.50726	8.22556	7.52219	7.51565	8.22879
2005	20	Ningxia	4.21935	7.64553	8.94119	41.7	38.2993	46.4	8.70708	6.50932	8.58936	8.29756	7.61652	7.56704	8.3217
2006	20	Ningxia	4.6113	7.54846	9.05002	39.6	36.6337	49.2	8.80815	6.71785	8.67616	8.39963	7.71561	7.71145	8.40173
2007	20	Ningxia	4.67371	7.53307	9.16812	38.2	36.1617	50.8	8.83943	6.68953	8.71557	8.45304	7.70155	7.70644	8.45072
2008	20	Ningxia	5.33309	7.58796	9.26677	36.2	37.0641	52.9	8.96451	6.77396	8.84589	8.56616	7.8515	7.85333	8.56527
2009	20	Ningxia	5.6333	7.82279	9.34448	41.7	34.7116	48.9	9.03386	6.82421	8.91762	8.61213	7.967	7.98847	8.60068
1999	21	Qinghai	5.3912	7.28756	8.46106	41.9355	36.3636	41.06	8.27471	5.66992	8.19792	7.90008	7.11141	6.93255	7.97187
2000	21	Qinghai	4.81646	7.12526	8.55964	42.1336	33.3333	43.25	8.34846	5.6239	8.28064	7.92886	7.27754	7.02573	8.03866
2001	21	Qinghai	5.37593	7.07117	8.65429	41.9	34.8129	43.9	8.43448	5.66806	8.36953	7.98338	7.42132	7.11981	8.12173
2002	21	Qinghai	5.47019	7.11761	8.68622	41.7	36.3636	45.1	8.48434	6.24445	8.37174	8.08208	7.37921	7.36932	8.08698
2003	21	Qinghai	5.50928	7.22524	8.75725	40.9523	35.0842	47.22	8.53484	6.26738	8.4255	8.13209	7.43079	7.40495	8.14466
2004	21	Qinghai	5.12414	7.28205	8.81837	38.8337	33.0775	48.75	8.57856	6.41863	8.45602	8.16127	7.50318	7.49077	8.16764
2005	21	Qinghai	4.75963	7.43172	8.91783	39.3	35.0534	48.7	8.663	6.42528	8.55017	8.26116	7.55711	7.54293	8.2681
2006	21	Qinghai	4.14055	7.46059	9.01018	37.5	36.2448	51.6	8.68934	6.3868	8.58398	8.26859	7.62063	7.55316	8.30214
2007	21	Qinghai	4.66171	7.58446	9.08159	36	34.5553	53.3	8.76833	6.3085	8.67901	8.35261	7.68992	7.58184	8.40407
2008	21	Qinghai	4.49824	7.56168	9.12102	34	35.9756	55.1	8.76976	6.4468	8.66665	8.4024	7.5903	7.52919	8.42838
2009	21	Qinghai	2.99563	7.55348	9.17644	36.9	34.6436	53.2	8.8087	6.40039	8.71442	8.44116	7.62962	7.59611	8.45569
1999	22	Shangdong	4.69149	7.20341	8.66716	35.7038	38.1887	48.36	8.41517	5.91787	8.32928	7.96571	7.39914	7.17407	8.074
2000	22	Shangdong	4.94233	7.2514	8.76609	35.4638	32.3868	49.69	8.50966	5.96762	8.42768	8.03608	7.53474	7.31922	8.14712
2001	22	Shangdong	4.84473	7.26127	8.84513	36.3	33.5981	49.3	8.54357	6.06722	8.45578	8.06985	7.5689	7.31623	8.19675
2002	22	Shangdong	4.77585	7.37089	8.92801	36.5	32.2811	50.3	8.62008	6.12083	8.53436	8.16399	7.61562	7.46044	8.24379
2003	22	Shangdong	4.68301	7.42005	9.01897	34.5644	35.1423	53.53	8.694	6.29609	8.59869	8.23562	7.6935	7.60209	8.28517
2004	22	Shangdong	5.02175	7.57842	9.10772	32.1993	33.8865	56.32	8.76118	6.35474	8.66672	8.30422	7.75823	7.64196	8.36586
2005	22	Shangdong	4.62523	7.73796	9.22658	32	32.4479	57.4	8.86136	6.56673	8.75511	8.41438	7.84095	7.77076	8.45186
2006	22	Shangdong	4.11961	7.77425	9.34285	32.6	30.1723	57.7	8.97839	6.66551	8.87417	8.50315	8.00623	7.89929	8.56302
2007	22	Shangdong	4.81126	7.87054	9.4623	33.4	31.9472	56.9	9.07319	6.83172	8.9608	8.6218	8.06055	8.025	8.64153
2008	22	Shangdong	4.73878	7.84675	9.54981	33.4	32.5227	57	9.15681	6.97909	9.03656	8.72408	8.1106	8.10103	8.72922
2009	22	Shangdong	4.68442	8.01298	9.63871	34.7	32.0576	55.8	9.24486	7.00578	9.13218	8.79598	8.22779	8.21351	8.80398
1999	23	Shanxi1	5.07802	6.9344	8.37224	38.8975	40.0707	50.49	8.15452	5.63735	8.07039	7.76855	7.01572	6.78426	7.86143
2000	23	Shanxi1	4.93445	6.97337	8.41051	38.7125	38.0552	50.35	8.22949	5.7879	8.13845	7.78645	7.20204	6.99688	7.88484
2001	23	Shanxi1	4.77891	7.1662	8.54759	38.8	38.1673	51.6	8.27943	5.92395	8.17978	7.84478	7.23676	7.05974	7.92942
2002	23	Shanxi1	4.9249	7.24974	8.71517	36.5	38.0211	53.7	8.43498	6.25953	8.31442	8.01264	7.36922	7.27256	8.05996
2003	23	Shanxi1	4.78849	7.35005	8.8163	34.6851	37.643	56.56	8.49996	6.29251	8.38345	8.08366	7.42268	7.35113	8.11869
2004	23	Shanxi1	4.83081	7.42731	8.90146	32.1771	35.4831	59.49	8.56663	6.3468	8.45163	8.13746	7.5138	7.37687	8.2038
2005	23	Shanxi1	4.64347	7.61422	9.00538	37.4	36.9483	56.3	8.66506	6.50019	8.54316	8.2662	7.55311	7.49362	8.29411
2006	23	Shanxi1	4.84984	7.49045	9.10506	36.4	33.2386	57.8	8.76974	6.61383	8.64667	8.34504	7.70853	7.67887	8.36038
2007	23	Shanxi1	5.06836	7.57303	9.2067	35.3	33.5365	60	8.85081	6.75046	8.72023	8.42586	7.79007	7.75978	8.44154
2008	23	Shanxi1	4.20863	7.55116	9.26508	34.2	33.0649	61.5	8.86651	6.91486	8.71332	8.50472	7.67438	7.70111	8.49285
2009	23	Shanxi1	4.21561	7.70001	9.3394	39.2	32.627	54.3	8.93651	6.97781	8.78448	8.54799	7.80313	7.82635	8.53677
1999	24	Shanxi2	5.61229	6.9489	8.4739	38.8677	44.0387	43.15	8.31069	6.17922	8.18438	7.88876	7.24423	7.17508	7.92323
2000	24	Shanxi2	5.83129	7.1303	8.56714	39.1289	34.6065	44.07	8.38633	6.17709	8.27004	7.94151	7.36207	7.2919	7.97878
2001	24	Shanxi2	5.3792	7.35484	8.63395	40.2	38.0704	44.3	8.46639	6.1397	8.36367	7.97846	7.51474	7.35442	8.06753
2002	24	Shanxi2	5.65801	7.36296	8.79576	39.6	39.1067	45.5	8.63265	6.47622	8.50967	8.17641	7.6285	7.57412	8.20652
2003	24	Shanxi2	5.19293	7.34234	8.86054	39.3979	35.5549	47.26	8.67726	6.44683	8.56355	8.22904	7.65904	7.56404	8.27902
2004	24	Shanxi2	5.17263	7.43361	8.92702	37.1669	34.6849	49.14	8.74299	6.47759	8.6334	8.30091	7.7138	7.5836	8.36657
2005	24	Shanxi2	4.90205	7.59865	9.0172	37.8	35.5563	50.3	8.79991	6.47876	8.69659	8.37065	7.74725	7.57929	8.45029
2006	24	Shanxi2	5.56475	7.75615	9.11017	35.3	33.6275	53.9	8.90562	6.5914	8.80155	8.43466	7.92639	7.76238	8.52174
2007	24	Shanxi2	5.34667	7.76917	9.20954	34.9	34.9859	54.2	8.96484	6.64859	8.86098	8.53516	7.91296	7.79292	8.5941
2008	24	Shanxi2	5.01914	7.82737	9.32698	32.9	32.0333	56.1	9.05255	6.78068	8.94372	8.64546	7.95718	7.86305	8.68961
2009	24	Shanxi2	5.40612	7.91531	9.42135	38.5	32.5099	51.9	9.14391	6.7912	9.04397	8.73043	8.06115	7.92886	8.79195
1999	25	Sichuan	4.59425	7.20786	8.62766	32.7058	43.6421	41.94	8.43084	6.0838	8.3303	8.06336	7.25162	6.99477	8.15921
2000	25	Sichuan	4.8661	7.20343	8.70392	34.0173	32.6969	42.4	8.51011	6.29845	8.39412	8.11656	7.38725	7.20366	8.19433
2001	25	Sichuan	4.88479	7.20627	8.7622	38.1	38.1632	39.7	8.55617	6.2777	8.44809	8.1366	7.48517	7.27572	8.23056
2002	25	Sichuan	4.58354	7.22094	8.80582	38.2	37.4502	40.7	8.60593	6.26657	8.50458	8.18294	7.54149	7.41527	8.2435
2003	25	Sichuan	4.48207	7.23028	8.84981	37.7846	35.58	41.53	8.64873	6.35402	8.54249	8.22837	7.57926	7.51206	8.26177
2004	25	Sichuan	4.11362	7.28672	8.89571	37.7022	35.3801	41.03	8.70499	6.3435	8.60597	8.27688	7.6502	7.52784	8.3366
2005	25	Sichuan	3.75711	7.48298	8.96297	38.4	37.9863	41.5	8.76666	6.48746	8.65867	8.34023	7.70871	7.59658	8.39511
2006	25	Sichuan	3.76153	7.61424	9.0484	37.8	34.4022	43.7	8.83122	6.49615	8.7294	8.37566	7.82583	7.66539	8.45774
2007	25	Sichuan	3.5585	7.78106	9.16283	36.5	34.1063	44.2	8.91844	6.38537	8.8357	8.50209	7.84125	7.66103	8.58383
2008	25	Sichuan	3.40729	7.8408	9.24641	34.8	31.3169	46.3	8.98004	6.51074	8.8916	8.60951	7.80768	7.6909	8.65776
2009	25	Sichuan	3.18493	7.93983	9.33093	36.7	35.55	47.4	9.08851	6.67606	8.99465	8.6763	8.00326	7.89371	8.72788
1999	26	Tianjin	6.16576	7.71913	8.9535	46.0064	35.2894	49.1	8.68552	6.35817	8.58287	8.26141	7.62319	7.4266	8.3515
2000	26	Tianjin	6.20364	7.75677	9.01968	45.4842	29.0323	50.03	8.73456	6.34433	8.63847	8.30099	7.68987	7.53876	8.37436
2001	26	Tianjin	6.40151	7.76483	9.10352	46.6	32.1317	49.2	8.85498	6.69776	8.73208	8.38417	7.87549	7.76294	8.44621
2002	26	Tianjin	6.52157	7.81493	9.14895	47.1	32.7226	48.8	8.88787	6.84478	8.74901	8.47253	7.80865	7.82032	8.4665
2003	26	Tianjin	6.66829	7.81696	9.23808	45.4601	30.6882	50.88	8.96743	6.996	8.81747	8.57934	7.83315	7.87538	8.55867
2004	26	Tianjin	6.39373	8.00735	9.32188	43.2975	29.036	53.21	9.05742	7.08954	8.90688	8.66696	7.9281	7.96775	8.64745
2005	26	Tianjin	5.56102	8.25575	9.40377	41.5	26.5275	55.5	9.13431	7.1229	8.99067	8.74339	8.00597	8.09831	8.69601
2006	26	Tianjin	6.38374	8.40396	9.51109	40.2	27.6473	57.1	9.20795	7.1655	9.06902	8.79257	8.12889	8.15651	8.77804
2007	26	Tianjin	6.26919	8.55931	9.6054	40.5	27.514	57.3	9.29803	7.15958	9.17265	8.87186	8.23959	8.24288	8.87011
2008	26	Tianjin	6.89408	8.54121	9.72453	37.9	29.7193	60.1	9.35502	7.18224	9.23414	8.94504	8.26539	8.27787	8.93866
2009	26	Tianjin	6.92317	8.68619	9.83138	45.3	26.2254	53	9.46261	7.17715	9.35533	9.02403	8.42711	8.39884	9.03925
1999	27	Xinjiang	4.1105	7.23993	8.60245	37.5962	36.63	39.43	8.3575	5.86638	8.27105	7.93369	7.29458	7.08955	8.02703
2000	27	Xinjiang	5.96132	7.26023	8.66077	35.8659	33.4702	43.01	8.41683	5.86073	8.33604	7.98097	7.37635	7.1698	8.07805
2001	27	Xinjiang	6.29897	7.29476	8.74633	38.2	34.6109	42.4	8.48643	6.14554	8.38523	8.04906	7.44873	7.20771	8.16015
2002	27	Xinjiang	5.89997	7.4292	8.83333	38.8	33.7825	42.1	8.63111	6.23952	8.53519	8.16894	7.63715	7.47237	8.25441
2003	27	Xinjiang	5.8929	7.47059	8.86751	35.5702	35.3397	42.44	8.60922	6.20382	8.51465	8.18594	7.5453	7.32913	8.28347
2004	27	Xinjiang	5.61227	7.31313	8.89148	33.8786	32.0736	45.91	8.62942	6.30871	8.52605	8.20902	7.56001	7.32147	8.3142
2005	27	Xinjiang	5.75573	7.43327	8.94865	35.7	37.5947	44.7	8.6962	6.31134	8.59958	8.29459	7.58985	7.486	8.34219
2006	27	Xinjiang	5.924	7.45664	9.04359	34.7	38.6336	48	8.76735	6.50218	8.65774	8.36729	7.65783	7.55502	8.41423
2007	27	Xinjiang	5.20859	7.52464	9.14887	35.4	37.1122	46.8	8.87902	6.51024	8.78075	8.47937	7.76866	7.69301	8.51454
2008	27	Xinjiang	5.10845	7.52728	9.18094	33.9	35.1926	49.6	8.90431	6.49849	8.80979	8.52051	7.7609	7.70259	8.54667
2009	27	Xinjiang	5.0664	7.67626	9.24906	37.1	36.4956	45.1	8.97589	6.58835	8.87954	8.58096	7.85589	7.81524	8.60006
1999	28	Yunnan	4.22656	7.40914	8.74093	33.3263	44.3317	44.46	8.51745	6.0226	8.43134	8.14021	7.35987	7.13353	8.22897
2000	28	Yunnan	5.12078	7.48536	8.78857	34.5554	33.2447	43.13	8.58995	6.21023	8.4928	8.1636	7.53185	7.35757	8.24521
2001	28	Yunnan	4.92039	7.61392	8.87989	35.8	37.904	42.5	8.62203	6.28764	8.52014	8.22163	7.51321	7.39867	8.27355
2002	28	Yunnan	5.15327	7.60653	8.95003	36.3	38.3971	42.6	8.73299	6.14397	8.65495	8.32274	7.64393	7.55805	8.36361
2003	28	Yunnan	4.94547	7.57717	8.99113	36.2294	39.2103	43.37	8.75294	6.14862	8.67611	8.36638	7.61542	7.63711	8.35598
2004	28	Yunnan	4.90744	7.56728	9.08068	35.1737	38.9799	44.41	8.82025	6.37522	8.72953	8.45888	7.62715	7.67954	8.43519
2005	28	Yunnan	4.47193	7.64131	9.10766	39.5	38.7661	41.2	8.82679	6.27086	8.74599	8.4597	7.64669	7.67214	8.4482
2006	28	Yunnan	4.42129	7.71732	9.17214	38.5	34.9817	42.8	8.86134	6.32705	8.7787	8.4786	7.71566	7.71238	8.48013
2007	28	Yunnan	4.45585	7.69076	9.24712	39.1	36.3853	43.3	8.87473	6.4092	8.78594	8.55026	7.59132	7.65395	8.52517
2008	28	Yunnan	4.78884	7.72539	9.33606	39.1	35.4548	43	8.95774	6.44986	8.87279	8.64588	7.64066	7.70814	8.62
2009	28	Yunnan	4.6779	7.80973	9.41577	40.8	37.473	41.9	9.06945	6.6889	8.97238	8.72307	7.84103	7.94722	8.67558
1999	29	Zhejiang	3.915	7.55381	9.04432	34.1133	36.5825	54.11	8.78788	6.3607	8.69545	8.34736	7.75589	7.62596	8.41263
2000	29	Zhejiang	4.32936	7.56508	9.13158	36.2589	30.3377	52.74	8.8526	6.39295	8.76326	8.39968	7.84263	7.72537	8.46115
2001	29	Zhejiang	4.33338	7.62064	9.25582	38.4	33.0776	51.3	8.98129	6.58549	8.88577	8.47944	8.05138	7.86718	8.58348
2002	29	Zhejiang	4.57662	7.78461	9.38081	40	34.0247	51.1	9.08471	6.61673	8.99614	8.64705	8.04752	7.92691	8.70758
2003	29	Zhejiang	4.9882	7.91635	9.49344	39.6594	33.7946	52.59	9.18822	6.86674	9.08494	8.71978	8.20479	8.1163	8.76914
2004	29	Zhejiang	5.11041	8.01552	9.56406	38.9754	28.4856	53.77	9.25098	6.85763	9.15521	8.77276	8.2837	8.18445	8.82908
2005	29	Zhejiang	5.36005	8.32044	9.66251	40	30.7885	53.4	9.37756	6.92939	9.28714	8.85899	8.47277	8.32126	8.95025
2006	29	Zhejiang	5.46361	8.41853	9.7655	40.1	29.8992	54	9.45191	7.06691	9.35531	8.92211	8.56343	8.43357	9.00376
2007	29	Zhejiang	5.22096	8.57264	9.84642	40.7	30.8314	54	9.46795	6.97776	9.38142	8.94177	8.57425	8.39083	9.05156
2008	29	Zhejiang	4.96609	8.60509	9.8993	41	29.2762	53.9	9.49431	7.06371	9.40221	9.00962	8.53748	8.36066	9.10591
2009	29	Zhejiang	5.08473	8.84083	9.99169	43.1	29.899	51.8	9.60292	7.18452	9.50964	9.05959	8.73349	8.60348	9.14392
