# Supplementary material for: Research on the economic effects of housing support expenditures under the perspective of consumption heterogeneity: Evidence from China
Source: PLoS One. 2024 Sep 12;19(9):e0306138. doi: 10.1371/journal.pone.0306138 (PMC11392229; doi:10.1371/journal.pone.0306138)
Supplement: S1 File — (ZIP) [file pone.0306138.s001.zip › Supporting information/Table 3 Raw data-Annex 2.xls]

## Sheet: Sheet1
year	id	province	Hse	Bring	Industry	Service	Chp	Income	Consume0	Consume1	Consume2	Consume3	Consume4	Consume5	Consume6
2010	1	Gansu	512.325	28.8516	48.2	37.3	2465.57	10689.4	8020.26	1222.29	6797.97	5427.79	2592.47	2398.27	5621.99
2011	1	Gansu	743.351	31.8211	47.4	39.1	2538.01	11464.3	8557.76	1377.01	7180.75	5863.95	2693.82	2595.91	5961.85
2012	1	Gansu	763.482	31.7837	46.02	40.1686	2664.77	12805.9	9589.06	1583.18	8005.88	6397.64	3191.43	3077.98	6511.08
2013	1	Gansu	719.007	31.4479	45	41	2815.9	14400.9	10159.8	1837.28	8322.53	6973.54	3186.27	3736.56	6423.25
2014	1	Gansu	746.188	31.1746	42.8	44	3221.83	15459.6	11303.6	3280.82	8022.74	7944.18	3359.24	4428.61	6874.95
2015	1	Gansu	1145.61	30.0876	36.7401	49.2092	4613	23767.1	17306.1	4520	12786.1	12494.8	4956.1	5390.4	12060.5
2016	1	Gansu	1072.38	31.5939	34.9365	51.406	4817	25693.5	19589	5131.5	14457.5	13824.7	5714.5	6270.5	13268.7
2017	1	Gansu	1102.85	33.8711	34.3408	54.1342	5326	27763.4	20708.8	5235.6	15473.2	14719.3	5940.2	6780.9	13878.6
2018	1	Gansu	1262.78	36.6758	33.8909	54.9365	5387	29957	21719.4	5621	16098.4	15907.3	6698.7	7509.7	15096.3
2019	1	Gansu	1267.47	35.982	32.8323	55.1185	5781	32323.4	23400.3	6023.3	17377	17588.1	6865.7	8672	15781.8
2020	1	Gansu	1068.84	41.4916	31.6305	55.0813	6467	33821.8	23729.3	6563.3	17166	17795.6	6819	8868	15746.6
2021	1	Gansu	1008.87	41.807	33.8426	52.8345	5985	36187.3	24677	6300.9	18376.1	18509	7247.6	9027.7	16728.9
2010	2	Anhui	302.184	31.4108	52.1	33.9	3481.14	13070.4	9530.76	1579.88	7950.88	6260.16	3270.61	2923.04	6607.71
2011	2	Anhui	473.539	32.9048	54.3	32.5	3750.74	14611.7	10351.6	1721.45	8630.14	7088.83	3262.76	3162.61	7188.98
2012	2	Anhui	686.05	30.1148	54.64	32.7008	3707.85	16156.6	11536.1	1696.95	9839.13	7604.45	3931.62	3602.56	7933.52
2013	2	Anhui	587.293	31.3969	54.6	33	3813.6	17108.1	12225.4	1923.39	10302	7950.86	4274.54	4386.5	7838.9
2014	2	Anhui	574.628	32.1037	53.1	35.4	3981.63	18334.8	11889.6	3296.1	8593.5	8276.9	3612.62	4994.42	6895.18
2015	2	Anhui	902.896	33.4097	49.7456	39.0905	5067	26935.8	17233.6	4386.4	12847.2	12931.1	4302.5	5725.7	11507.9
2016	2	Anhui	722.272	33.9579	48.434	41.0459	5637	29156	19606.2	5049.6	14556.6	14552.3	5053.9	6679.6	12926.6
2017	2	Anhui	676.693	39.4122	47.5175	42.9249	6137	31640.3	20740.1	5449.6	15290.5	15358.3	5381.8	7148.9	13591.2
2018	2	Anhui	665.16	38.1272	46.1298	45.0788	6937	34393.1	21522.7	6231.2	15291.5	15873.4	5649.3	7540.2	13982.5
2019	2	Anhui	613.791	38.6494	41.3265	50.8175	7360	37540	23781.5	6728.1	17053.4	17317.3	6464.2	8132.8	15648.7
2020	2	Anhui	613.836	42.9049	40.5156	51.2511	7775	39442.1	22682.6	6707.5	15975.1	16972.7	5709.9	8023	14659.6
2021	2	Anhui	606.992	42.6542	40.9998	51.1774	7904	43008.7	26495.1	7494.1	19001	19126.3	7368.8	8862.8	17632.3
2010	3	Beijing	229.451	20.5755	24	75.1	15016	24550.6	16833.6	2495.44	14338.2	9614.35	7219.26	6336.63	10497
2011	3	Beijing	250.656	20.6835	23.1	76.1	13471.3	26302.5	17574.2	2786.9	14787.3	10087.1	7487.08	6525.58	11048.6
2012	3	Beijing	194.407	21.7206	22.7	76.4563	13177.6	28233	18615.6	2772.8	15842.8	10686.3	7929.34	6688.41	11927.2
2013	3	Beijing	199.072	21.8555	22.3	76.9	13904.9	33399.4	19692.3	3073.01	16619.3	11098.7	8593.61	7437.65	12254.6
2014	3	Beijing	265.847	22.969	21.3	77.9	13892.5	35800.4	24872.3	9231.92	15640.4	16927.7	7944.62	8948.26	15924.1
2015	3	Beijing	551.809	26.1629	19.7381	79.6527	22300	52859.2	36642	13524.7	23117.3	26854.8	9787.2	16112.4	20529.6
2016	3	Beijing	1691.31	28.9211	19.2622	80.2322	28489	57275.3	38255.4	14639	23616.4	27919.3	10336.1	17205.9	21049.5
2017	3	Beijing	775.989	29.8663	19.014	80.5562	34117	62406.3	40346.2	15980.4	24365.8	29174.9	11171.3	18742.9	21603.3
2018	3	Beijing	691.457	27.7202	18.6268	80.9817	37420	67989.9	42925.6	17886.7	25038.9	31346.1	11579.5	20423.1	22502.5
2019	3	Beijing	506.23	28.8755	16.1573	83.5212	38433	73848.5	46358.2	19803.7	26554.5	33806	12552.2	22464	23894.2
2020	3	Beijing	759.469	33.3629	15.8337	83.8682	42684	75601.5	41726.1	19469.8	22256.3	31763.7	9962.4	21088.3	20637.8
2021	3	Beijing	796.606	35.3506	18.0498	81.6735	46941	81517.5	46775.7	21126.5	25649.2	34694.9	12080.8	22739.8	24035.9
2010	4	Chongqing	444.684	30.5966	55	36.4	3643.92	14923.3	11350.6	1998.87	9351.69	7667.08	3683.47	3610.14	7740.41
2011	4	Chongqing	792.552	29.5506	55.4	36.2	3826.47	16368.3	12104.2	1846.96	10257.3	8213.34	3890.87	3644.26	8459.96
2012	4	Chongqing	831.772	32.4317	52.37	39.3915	4002.78	18098	13059	1869.87	11189.1	8965.08	4093.9	3749.37	9309.61
2013	4	Chongqing	342.069	29.8411	50.5	41.4	4274.75	17699.4	13673.9	2074.1	11599.8	9365.01	4308.88	4546.93	9126.95
2014	4	Chongqing	272.303	31.0501	45.8	46.8	4161.47	18961.7	13783.2	3629.43	10153.8	9723.16	4060.05	5441.19	8342.02
2015	4	Chongqing	455.189	32.0723	44.9784	47.6848	5012	27238.8	19742.3	5050.2	14692.1	14622.1	5120.2	6062.8	13679.5
2016	4	Chongqing	549.36	32.8983	44.5246	48.1293	5162	29610	21030.9	5267.1	15763.8	15198.1	5832.8	6375	14655.9
2017	4	Chongqing	551.869	34.7948	44.1937	49.2362	6605	32193.2	22759.2	5552.5	17206.7	16208.6	6550.6	6952.4	15806.8
2018	4	Chongqing	583.993	36.6115	40.9012	52.3304	8190	34889.3	24154.2	6038.1	18116.1	17181.3	6972.9	7573.7	16580.5
2019	4	Chongqing	574.491	37.2838	40.231	53.1968	8657	37938.6	25785.4	6480.4	19305	18102.4	7683	8052	17733.4
2020	4	Chongqing	798.575	41.3169	39.9644	52.8231	8917	40006.2	26464.4	6868.1	19596.3	18798.4	7666	8261.6	18202.8
2021	4	Chongqing	567.102	41.76	40.0979	53.0118	9678	43502.5	29849.6	7592.8	22256.8	21034.6	8815	9263.1	20586.5
2010	5	Fujian	112.145	26.25	51	39.7	5253.86	18292.2	12387.2	2165.46	10221.8	7806.55	4580.68	3995.42	8391.81
2011	5	Fujian	208.425	25.3973	51.6	39.2	6195.94	19876.2	13295.6	2267.67	11027.9	8351.11	4944.47	4344.65	8950.94
2012	5	Fujian	184.327	29.6897	51.71	39.2712	6736.25	21858.2	14486.2	2344.02	12142.2	8943.21	5542.99	4704.38	9781.83
2013	5	Fujian	171.156	29.5353	52	39.1	6875.59	21404.7	15265.1	2606.24	12658.9	9161.46	6103.67	5762.91	9502.22
2014	5	Fujian	289.354	29.7767	52	39.6	6798.17	22860.8	16522.2	5012.83	11509.4	11402.3	5119.98	6613.2	9909.04
2015	5	Fujian	324.177	31.7853	50.2883	41.5588	8565	33275.3	23520.1	7148.3	16371.8	18081.8	5438.3	8832.9	14687.2
2016	5	Fujian	409.335	34.3621	48.9177	42.8797	9175	36014.3	25005.5	7923.9	17081.6	19479.3	5526.2	9736.2	15269.3
2017	5	Fujian	342.526	33.1877	47.6827	45.4062	9284	39001.4	25980.5	8307.2	17673.3	20171.7	5808.8	10182.1	15798.4
2018	5	Fujian	323.116	30.736	48.1297	45.2236	10613	42121.3	28145.1	9232.5	18912.6	21901.8	6243.3	11347	16798.1
2019	5	Fujian	363.846	32.8237	48.5476	45.3285	11205	45620.5	30945.4	10511.7	20433.7	23866.1	7079.3	12670	18275.4
2020	5	Fujian	455.555	39.6807	46.303	47.4737	12175	47160.3	30486.5	10875.1	19611.4	24227.5	6259	13111	17375.5
2021	5	Fujian	436.55	39.545	46.8472	47.216	12653	51140.5	33942	12143.1	21798.9	26358.2	7583.8	14005.1	19936.9
2010	6	Guangdong	110.241	23.9097	50	45	6431.67	20532	15885.4	2691.95	13193.5	9306.45	6579	5584.59	10300.9
2011	6	Guangdong	171.07	25.4498	49.7	45.3	6430.8	21953.1	16529.1	2754.95	13774.1	9655.22	6873.85	5611.17	10917.9
2012	6	Guangdong	200.567	24.4579	48.54	46.4704	6440.87	23999.2	17782.1	2832.07	14950.1	10263.8	7518.37	6075.18	11706.9
2013	6	Guangdong	221.832	24.793	47.3	47.8	7046.73	22897.8	18708.5	3006.46	15702.1	10801.6	7906.95	7399.55	11309
2014	6	Guangdong	275.265	26.0282	46.3	49	6882.99	24361.5	17892.7	5044.3	12848.4	11726.5	6166.13	8267.65	9625.03
2015	6	Guangdong	440.154	24.9391	44.7911	50.6142	9495	34757.2	25673	7241.6	18431.4	19607.4	6065.6	9620.3	16052.7
2016	6	Guangdong	793.503	25.9002	43.423	52.0078	10936	37686.3	28613.4	8132.3	20481.1	21613.5	6999.9	10608.5	18004.9
2017	6	Guangdong	887.263	26.7539	42.3699	53.6041	11416	40975.1	30197.9	8910.6	21287.3	22712.1	7485.8	11413.3	18784.6
2018	6	Guangdong	594.479	27.335	41.834	55.2554	12915	44341	30924.3	9874	21050.3	23450.6	7473.7	12255.1	18669.2
2019	6	Guangdong	467.858	26.4811	40.4445	55.5148	14115	48117.6	34424.2	10856.4	23567.8	25797	8627.2	13558.7	20865.5
2020	6	Guangdong	580.438	32.1634	39.2288	56.4647	15335	50257	33511.3	11353.2	22158.1	26161	7350.3	14084.2	19427.1
2021	6	Guangdong	601.063	32.2046	40.379	55.5978	16453	54853.6	36621.1	11571.2	25049.9	27846.9	8774.2	14705	21916.1
2010	7	Guangxi	261.005	34.0618	47.1	35.4	2905.48	13918.8	9372.33	1648.05	7724.28	5784.43	3587.9	3396.24	5976.08
2011	7	Guangxi	424.853	35.4233	48.4	34.1	2912.4	14555.6	9919.14	1638.8	8280.34	6261.68	3657.46	3491.48	6427.66
2012	7	Guangxi	493.251	38.3051	47.93	35.4067	3144.36	15890.6	10655.2	1872.1	8783.07	6702.38	3952.79	3697.18	6957.99
2013	7	Guangxi	377.212	35.5074	47.7	36	3365.16	16623.9	11296.1	2014.09	9281.98	6810.78	4485.29	4462.07	6833.99
2014	7	Guangxi	375.889	36.3678	46.7	37.9	3479.84	17685.2	10786.1	3078.52	7707.54	7401.21	3384.78	5014.46	5771.6
2015	7	Guangxi	753.465	38.9813	45.9291	38.8032	4587	26415.9	16321.1	4581.3	11739.8	12334.8	3986.3	5878.8	10442.3
2016	7	Guangxi	775.845	37.0328	45.1677	39.5639	5042	28324.4	17268.6	4817.1	12451.5	12867.6	4401	6044.1	11224.5
2017	7	Guangxi	565.489	39.6886	40.2243	44.2369	5623	30502.1	18348.5	4977.9	13370.6	13498.5	4850	6491.9	11856.6
2018	7	Guangxi	508.516	40.6522	39.6656	45.4991	5959	32436.1	20159.3	5490	14669.3	14286.8	5872.5	7138.7	13020.6
2019	7	Guangxi	524.804	41.1145	33.3257	50.7223	6440	34744.9	21591.1	5724.7	15866.4	15195.5	6395.6	7644.2	13946.9
2020	7	Guangxi	692.939	46.3543	32.0828	51.8687	6331	35859	20906.5	5878	15028.5	15212.9	5693.6	7246.9	13659.6
2021	7	Guangxi	556.557	46.1336	33.0946	50.6752	5992	38529.9	22555.2	6074.7	16480.5	15796.8	6758.4	7712.2	14843
2010	8	Guizhou	611.927	38.1264	39.1	47.3	2751.94	11593.7	8245.41	1282.17	6963.24	5372.46	2872.96	2373.39	5872.02
2011	8	Guizhou	780.872	34.2272	38.5	48.8	3027.07	12839.9	8837.2	1526.1	7311.09	5804.64	3032.55	2705.05	6132.15
2012	8	Guizhou	772.147	36.1368	39.08	47.908	3120.26	14177.6	9541.73	1412.77	8128.96	6110.55	3431.19	2923.44	6618.3
2013	8	Guizhou	1058.6	34.9457	40.5	46.6	3162.95	15144.6	10091.2	1900.17	8190.98	6220.65	3870.51	3744.03	6347.12
2014	8	Guizhou	1480.34	34.682	41.6	44.6	3101.05	16215.9	10970.6	2900.4	8070.2	7138.01	3832.58	4440.53	6530.06
2015	8	Guizhou	1519.74	38.2726	39.4935	44.8854	3629	24579.6	16914.1	4546.9	12367.2	12346.2	4567.9	5716.8	11197.3
2016	8	Guizhou	1703.89	37.2885	39.6505	44.6729	3704	26742.6	19201.6	5063.3	14138.3	14013.2	5188.4	6477.5	12724.1
2017	8	Guizhou	1386.66	37.8639	40.0872	44.9043	4165	29079.8	20347.8	5179	15168.8	14521.4	5826.4	6708.8	13639
2018	8	Guizhou	1455.52	43.0569	38.8718	46.543	5129	31591.9	20787.9	5062.3	15725.6	14881.6	5906.3	7688.6	13099.3
2019	8	Guizhou	959.186	43.0655	36.1281	50.2723	5480	34404.2	21402.3	5281.8	16120.5	15061.5	6340.8	7389.7	14012.6
2020	8	Guizhou	895.623	45.9257	34.8447	50.9076	5600	36096.2	20587	5248.8	15338.2	15101.9	5485.1	7097.5	13489.5
2021	8	Guizhou	861.72	45.3347	35.661	50.3962	5623	39211.2	25333	6080.1	19252.9	17913.9	7419.1	8321.6	17011.4
2010	9	Hainan	463.769	32.2075	27.7	46.2	7325.45	13066.8	9163.48	1442.52	7720.96	6051.36	3112.13	2935.6	6227.88
2011	9	Hainan	619.614	29.702	28.3	45.5	7112.37	14608.1	10054.3	1647.9	8406.38	6822.84	3231.45	3229.78	6824.51
2012	9	Hainan	753.902	30.2627	28.17	46.9099	6081.9	16116.4	11138.3	1770.72	9367.56	7654.84	3483.44	3583.98	7554.29
2013	9	Hainan	576.165	32.4839	27.7	48.3	6497.29	16797	11686.8	1955.74	9731.01	7663.32	4023.43	4009.34	7677.41
2014	9	Hainan	594.075	31.3135	25	51.9	6831.17	17957.2	12843.8	3414.12	9429.65	8905.31	3938.46	4625.36	8218.41
2015	9	Hainan	930.045	35.0504	23.6532	53.2635	9226	26356.4	18448.4	4644.1	13804.3	14203.6	4244.8	6323.2	12125.2
2016	9	Hainan	1036.64	35.0156	22.3515	54.251	9775	28453.5	19015.4	4481.7	14533.7	14389.3	4626.1	6110	12905.4
2017	9	Hainan	981.301	36.3777	22.327	56.097	11381	30817.4	20371.9	4958.7	15413.2	15138.4	5233.5	6667.4	13704.5
2018	9	Hainan	1105.47	36.1045	22.6775	56.625	14105	33348.7	22970.7	6141.5	16829.2	16771.5	6199.2	7648.4	15322.3
2019	9	Hainan	1101.68	37.1588	20.7015	58.9486	15114	36016.7	25316.7	6736.6	18580.1	18764.3	6552.4	9105	16211.7
2020	9	Hainan	664.5	40.2564	19.0742	60.3925	16751	37097	23559.9	6603.9	16956	17934.3	5625.6	8141.4	15418.5
2021	9	Hainan	664.422	40.5036	19.1315	61.4962	17550	40213.2	27564.7	8037.1	19527.6	20678	6886.7	10090.9	17473.8
2010	10	Hebei	137.32	29.5102	52.5	34.9	2950.76	13560.2	8603.23	1699.27	6903.96	5694.29	2908.94	2974.17	5629.06
2011	10	Hebei	341.857	32.6	53.5	34.6	3153.69	14484.1	9192.43	1727.82	7464.6	6082.3	3110.13	3123.97	6068.46
2012	10	Hebei	307.115	35.794	52.69	35.3143	3453.77	15844.6	9664.9	1834.48	7830.43	6403.75	3261.15	3358.94	6305.96
2013	10	Hebei	287.327	33.1307	52.2	35.5	3677.17	16690.1	10242.7	1880.07	8362.67	6410.17	3832.57	4333.17	5909.57
2014	10	Hebei	257.186	36.4689	51	37.3	3788.47	17824.8	11964.1	3556.93	8407.15	7904.41	4059.74	5059.33	6904.75
2015	10	Hebei	424.62	34.7845	48.2682	40.1924	5530	26152.2	17586.8	5290.3	12296.5	12623.3	4963.5	6498	11088.8
2016	10	Hebei	458.127	37.704	47.5732	41.5358	6290	28249.4	19106	5834.3	13271.7	13753.3	5352.7	7147.3	11958.7
2017	10	Hebei	424.042	38.1305	46.5841	44.2145	7039	30547.8	20600.3	6532.7	14067.6	14726.8	5873.5	7970.9	12629.4
2018	10	Hebei	467.899	40.7089	44.543	46.1874	7567	32977.2	22127.4	7085.1	15042.3	15913.7	6213.7	8559.1	13568.3
2019	10	Hebei	478.111	42.9235	38.7336	51.2436	7787	35737.7	23483.1	7417	16066.1	16702.3	6780.8	8872.3	14610.8
2020	10	Hebei	374.072	45.7431	37.5542	51.7292	8251	37285.7	23167.5	7536.6	15630.9	16696.3	6471.2	8794.3	14373.2
2021	10	Hebei	405.56	45.3337	40.5142	49.5074	8330	39791	24192.4	7591.7	16600.7	17469.2	6723.2	9252.6	14939.8
2010	11	Heilongjiang	435.21	24.3861	50.2	37.2	3168.04	11803.7	9101.12	1488.1	7613.02	6363.05	2738.06	2746.59	6354.52
2011	11	Heilongjiang	681.849	23.1681	50.3	36.2	3198.39	12656.9	9720.14	1539.8	8180.35	6692.27	3027.89	2993.28	6726.86
2012	11	Heilongjiang	782.995	25.5812	44.1	40.4651	3175.5	13866.2	10137.1	1623.26	8513.84	7036	3101.12	3053.38	7083.72
2013	11	Heilongjiang	629.501	25.4471	41.1	41.4	3627.77	15963.1	10843.3	1791.43	9051.83	7466.42	3376.84	4085.51	6757.75
2014	11	Heilongjiang	499.746	25.6057	36.9	45.8	3686.41	17072.1	12434	3334.91	9099.07	8537.87	3896.1	4718.28	7715.7
2015	11	Heilongjiang	995.039	25.5681	31.8098	50.731	4818	24202.6	17152.1	4324.5	12827.6	11998.5	5153.6	5475.3	11676.8
2016	11	Heilongjiang	1285.48	26.4473	28.6017	54.0419	5029	25736.4	18145.2	4371.3	13773.9	12639	5506.2	5815.3	12329.9
2017	11	Heilongjiang	1260.23	26.215	25.5341	55.8197	6073	27446	19269.7	4674.9	14594.8	13375.8	5893.9	6208	13061.7
2018	11	Heilongjiang	1141.28	27.7014	24.6372	57.0234	6678	29191.3	21035.5	5262.4	15773.1	14244.9	6790.6	6694.6	14340.9
2019	11	Heilongjiang	793.484	29.596	26.5577	50.0638	7323	30944.6	22164.9	5411.9	16753	14618.8	7546.1	6931.7	15233.2
2020	11	Heilongjiang	1094.79	33.9185	25.4299	49.4704	7009	31114.7	20397.5	5591.5	14806	14530	5867.5	6885.5	13512
2021	11	Heilongjiang	1117.35	35.142	26.7172	50.0087	6242	33646.1	24422.1	6237.7	18184.4	16912.6	7509.5	8037.2	16384.9
2010	12	Henan	174.599	33.0831	57.3	28.6	2490.14	13040.3	8872.25	1593.64	7278.61	5764.33	3107.91	3144.68	5727.56
2011	12	Henan	290.878	33.6235	57.3	29.7	2719.04	14131.7	9581.62	1603.55	7978.06	6156.52	3425.1	3259.96	6321.65
2012	12	Henan	352.134	35.3369	56.33	30.9385	2900.22	15475	10395.8	1768.51	8627.26	6638.64	3757.14	3585.5	6810.27
2013	12	Henan	341.145	33.6738	55.4	32	3094.79	16000.7	10908.7	1910.85	8997.81	6771.51	4137.17	3988.39	6920.28
2014	12	Henan	418.836	33.7158	51	37.1	3150.28	17080.5	11677.9	3265.22	8412.67	7811.48	3866.41	4912.63	6765.26
2015	12	Henan	530.625	35.5171	48.4225	40.201	4317	25575.6	17154.2	4773.3	12380.9	11881.5	5272.7	5265.2	11889
2016	12	Henan	563.095	36.279	47.6278	41.7816	4774	27232.9	18087.8	5183.6	12904.2	12561.5	5526.3	5747.2	12340.6
2017	12	Henan	499.281	37.5786	47.3719	43.3374	5038	29557.9	19422.3	5798.7	13623.6	13463.3	5959	6496.2	12926.1
2018	12	Henan	697.891	40.2531	45.8525	45.2216	5531	31874.2	20989.1	6510.4	14478.7	14636.1	6353	7531.6	13457.5
2019	12	Henan	532.414	39.7522	43.5056	47.9513	6176	34201	21971.6	6718.3	15253.3	15137.1	6834.5	7880.8	14090.8
2020	12	Henan	634.14	46.3178	41.5932	48.6711	6549	34750.3	20644.8	6406.6	14238.2	14588.9	6055.9	7384.6	13260.2
2021	12	Henan	490.379	45.5145	41.3189	49.136	6438	37094.8	23177.4	6924	16253.4	16169.6	7007.8	7942.6	15234.8
2010	13	Hubei	163.383	25.7608	48.6	37.9	3074.03	13188.3	9404.4	1687.61	7716.78	6358.39	3046	2778.69	6625.7
2011	13	Hubei	268.821	28.9957	50	36.9	3492.09	14301.7	10246.3	1546.57	8699.76	7106.1	3140.24	2886.33	7359.99
2012	13	Hubei	344.109	29.6838	50.31	36.8918	3816.62	15772.4	10971.2	1778.14	9193.08	7585.15	3386.09	3192.62	7778.6
2013	13	Hubei	286.939	28.435	49.3	38.1	3879.64	16700.3	11603.2	1853.27	9749.93	7832.1	3771.1	3900.3	7702.91
2014	13	Hubei	328.041	31.3151	46.9	41.5	3981.98	17950.5	12048.8	3322.38	8726.4	8391.12	3657.6	4563.95	7484.84
2015	13	Hubei	612.192	29.5904	45.697	43.1022	5663	27051.5	18192.3	4842	13350.3	13249.8	4942.5	5898.1	12294.2
2016	13	Hubei	698.146	31.8308	44.8621	43.9354	6457	29385.8	20040.1	5340.5	14699.6	14420.3	5619.8	6568.6	13471.5
2017	13	Hubei	705.878	32.2861	43.5248	46.5284	7307	31889.4	21275.6	5956.6	15319	14888.4	6387.2	6801.1	14474.5
2018	13	Hubei	591.848	32.7923	43.4098	47.5787	8136	34454.6	23995.7	6964.9	17030.8	16973.9	7021.8	8495.2	15500.5
2019	13	Hubei	553.066	33.8694	41.6743	50.0141	8665	37601.4	26421.9	7798.4	18623.5	18434.3	7987.6	9213.3	17208.6
2020	13	Hubei	567.889	38.9613	39.1863	51.3027	9140	36705.7	22885.4	7090.3	15795.1	17211.5	5673.9	8626.8	14258.6
2021	13	Hubei	495.551	39.829	37.896	52.7832	9100	40277.8	28505.7	7870	20635.7	20162.6	8343.1	9804.6	18701.1
2010	14	Hunan	231.208	31.2726	45.8	39.7	2531.65	13330.8	9516.09	1678.76	7837.33	6082.68	3433.41	3048.93	6467.17
2011	14	Hunan	325.102	32.9375	47.6	38.3	2891.59	14376.1	10225.1	1703.82	8521.25	6504.66	3720.39	3265.42	6959.64
2012	14	Hunan	448.119	36.7085	47.42	39.0156	3022.38	15914.9	10905.9	1743.8	9162.1	6932.36	3973.54	3424.38	7481.52
2013	14	Hunan	395.915	36.7359	47	40.3	3087.58	17720.7	11560.9	1947.4	9613.47	7067.8	4493.08	4486.06	7074.82
2014	14	Hunan	446.804	36.2438	46.2	42.2	3012.67	18937.1	13067.5	3325.7	9741.84	8421.16	4646.38	5176.78	7890.76
2015	14	Hunan	825.238	34.4256	44.323	44.1481	3974	28838.1	19501.3	4722.2	14779.1	13663.4	5837.9	5949.8	13551.5
2016	14	Hunan	874.183	35.491	42.284	43.2052	4330	31283.9	21420.9	5302.8	16118.1	14830.7	6590.2	6756.6	14664.3
2017	14	Hunan	687.203	36.462	41.7235	49.4334	4846	33947.9	23162.6	5845.8	17316.8	15525.2	7637.4	7257.8	15904.8
2018	14	Hunan	689.144	39.4574	39.6806	5.18493	5473	36698.3	25064.1	6696.5	18367.6	16953.6	8110.5	8281.2	16782.9
2019	14	Hunan	560.362	42.1212	37.6005	53.2253	5848	39841.9	25923.9	7108.2	18815.7	17216.3	8707.6	7873	18050.9
2020	14	Hunan	627.055	44.6116	38.1453	51.7056	6141	41697.5	26796.3	7174.2	19622.1	18773.5	8022.8	9188	17608.3
2021	14	Hunan	562.165	44.4709	39.3506	51.2647	6481	44866.1	28293.8	7625.6	20668.2	19585.1	8708.7	9598.3	18695.5
2010	15	Jiangsu	129.199	27.1685	52.5	41.4	4912.65	19297.6	12075.6	1901.12	10174.5	7358.01	4717.57	3916.82	8158.75
2011	15	Jiangsu	194.6	27.2146	51.3	42.4	5244.12	21075	13426.9	1905.45	11521.4	7987.43	5439.48	4328.18	9098.72
2012	15	Jiangsu	209.418	28.2673	50.17	43.5049	5247.75	23151.9	14686.1	2126.24	12559.9	8635.66	6050.48	4799.87	9886.27
2013	15	Jiangsu	253.704	30.3777	49.2	44.7	5269.25	24089.1	15536.6	2244.64	13292	8979.16	6557.28	5491.3	10045.3
2014	15	Jiangsu	272.464	30.2393	47.4	47	5228.21	25630.8	17519.1	4803.37	12715.8	11318.3	6200.79	6369.48	11149.6
2015	15	Jiangsu	440.465	31.233	45.7018	48.6133	7177	37173.5	24966.2	7161.3	17804.9	18049.7	6916.5	9264.5	15701.7
2016	15	Jiangsu	466.382	33.0147	44.7348	49.9967	8734	40151.6	26432.9	7756.8	18676.1	19291.7	7141.2	10093	16339.9
2017	15	Jiangsu	595.152	33.2201	45.0157	50.2735	9070	43621.8	27726.2	8482.1	19244.1	20199.8	7526.4	10745.1	16981.1
2018	15	Jiangsu	737.854	33.4047	44.5471	50.98	10542	47200	29462.1	9889.7	19572.4	21536.2	7925.9	11923.7	17538.4
2019	15	Jiangsu	826.299	35.9806	44.4342	51.2536	11873	51056.1	31328.9	10498.4	20830.5	22750.4	8578.5	12838.7	18490.2
2020	15	Jiangsu	1062.23	40.5483	43.0558	52.5276	13011	53101.7	30882.2	11197.4	19684.8	23442.7	7439.5	13383	17499.2
2021	15	Jiangsu	1239.69	41.1711	44.4943	51.4474	13666	57743.5	36560	12497.8	24062.2	26913.6	9646.4	15248.1	21311.9
2010	16	Jiangxi	285.702	35.6592	54.2	33	2572.68	12667.9	8689.07	1607.45	7081.62	5701.99	2987.08	2646.3	6042.77
2011	16	Jiangxi	411.058	35.737	54.6	33.5	3229.78	13623.1	9147.46	1580.25	7567.21	5998.86	3148.6	2711.45	6436.02
2012	16	Jiangxi	476.593	36.2041	53.62	34.6444	3599.38	15066.4	9691.81	1623.54	8068.27	6366.96	3324.86	2829.97	6861.84
2013	16	Jiangxi	670.762	34.7171	53.5	35.1	3855.96	16393	10264.7	1792.77	8471.9	6577.29	3675.69	3634.61	6630.05
2014	16	Jiangxi	625.407	39.2926	52.5	36.8	3827.11	17593.4	10958.6	3161.49	7797.15	7597.84	3360.73	4266.79	6691.85
2015	16	Jiangxi	1029.05	37.4297	50.2971	39.1014	5107	26500.1	16478.5	4627.4	11851.1	12589.7	4142.1	5703.6	11028.2
2016	16	Jiangxi	707.138	39.0613	47.7298	41.9749	5331	28673.3	17352	4944.5	12407.5	13366.2	4329.5	6226.5	11469.2
2017	16	Jiangxi	601.124	41.8575	48.1247	42.7019	5800	31198.1	19228.5	5785	13443.5	14270.9	4973.6	6745.7	12498.8
2018	16	Jiangxi	531.697	38.2281	46.6241	44.8367	6540	33819.4	20378.9	6055.4	14323.5	14960.7	5799.3	7099.3	13660.7
2019	16	Jiangxi	536.962	37.1572	44.1879	47.5012	7110	36545.9	22438.2	6877.4	15560.8	16315.2	6399	8141.9	14572.3
2020	16	Jiangxi	751.478	44.6392	43.1459	48.1291	7560	38555.8	21279.8	6549.5	14730.3	16476	5658.4	8172.4	13962
2021	16	Jiangxi	669.129	43.4789	44.5082	47.6109	7648	41684.4	22568.5	6915.6	15652.9	17572.3	7014.2	8409.4	16177.1
2010	17	Jilin	502.564	24.2171	52	35.9	3091.65	13064.7	9900.61	1741.81	8158.8	6658.19	3242.41	3112.95	6787.65
2011	17	Jilin	681.465	26.6714	53.1	34.8	3516.83	14342.1	10485.2	1859.68	8625.5	6929.97	3555.2	3320.84	7164.33
2012	17	Jilin	772.809	23.6356	53.41	34.7623	3259.94	15886.6	11488.5	1938.34	9550.14	7642.76	3845.73	3721.79	7766.7
2013	17	Jilin	712.779	25.9183	52.8	35.5	3424.68	16295.4	12171.1	2170.06	10001	7825.41	4345.69	5157	7014.1
2014	17	Jilin	680.78	28.6187	52.8	36.2	3824.87	17371.9	12836.4	3219.11	9617.31	8565.77	4270.65	5777.89	7058.53
2015	17	Jilin	902.377	27.9719	49.8162	38.833	5213	24900.9	17972.7	4559	13413.7	12308.3	5664.4	5854.8	12117.9
2016	17	Jilin	904.773	28.4864	47.4051	42.4539	4946	26530.4	19166.4	4719.1	14447.3	13097.7	6068.7	6303	12863.4
2017	17	Jilin	848.917	28.8424	46.8299	45.8406	5748	28318.7	20051.3	4914.9	15136.4	13708	6343.3	6585.2	13466.1
2018	17	Jilin	823.214	30.1413	42.5274	49.7725	6801	30171.9	22393.7	5718.9	16674.8	15061.8	7331.9	7474.8	14918.9
2019	17	Jilin	826.008	32.3728	35.2595	53.7629	7329	32299.2	23367.3	5929.6	17437.7	15566.7	7800.6	7746.1	15621.2
2020	17	Jilin	992.192	35.5192	35.1402	52.2454	7488	33395.7	21623.2	5833.7	15789.5	15157.9	6465.3	7367.4	14255.8
2021	17	Jilin	863.836	36.5693	36.0266	52.2338	7050	35645.8	24421	6314.1	18106.9	16568.1	7852.9	8162.1	16258.9
2010	18	Liaoning	265.739	25.5109	54.1	37.1	3884.45	15272.7	11450.8	1811.13	9639.63	7449.36	4001.38	3656.67	7794.09
2011	18	Liaoning	445.557	26.7639	54.7	36.7	3883.29	16793.7	12135.3	1899.52	10235.8	7962.03	4173.3	3838.15	8297.19
2012	18	Liaoning	334.477	22.8439	53.25	38.0744	3939.65	18512.6	13228	1995.28	11232.7	8445.83	4782.18	4276.23	8951.79
2013	18	Liaoning	406.768	23.9102	52.7	38.7	3986.5	20778.5	14032.6	2398.49	11634.1	8704.41	5328.23	5458.98	8573.66
2014	18	Liaoning	452.729	27.5084	50.2	41.8	4107.91	22234.4	15688.2	4329.63	11358.6	10599	5089.13	6306.52	9381.68
2015	18	Liaoning	463.854	28.9341	45.4915	46.1928	5486	31125.7	21556.8	5775.6	15781.2	15343.1	6213.7	7185	14371.8
2016	18	Liaoning	518.12	29.0401	38.6865	51.5456	5876	32876.1	24995.8	6191	18804.8	17302.7	7693.1	8079.8	16916
2017	18	Liaoning	416.398	30.1988	39.2999	52.5739	6458	34993.4	25379.3	6047.4	19331.9	17437.5	7941.8	8281.3	17098
2018	18	Liaoning	501.118	31.7042	39.6005	52.3672	7358	37341.9	26447.8	6756.3	19691.5	17900.1	8547.7	8697.3	17750.5
2019	18	Liaoning	594.159	33.1549	38.2636	52.9937	8249	39777.2	27345	7066.9	20278.1	18215.9	9129.1	8830.4	18514.6
2020	18	Liaoning	714.794	37.3547	33.4374	47.7662	9034	40375.9	24849.1	6876.3	17972.8	17571.9	7277.2	8520.1	16329
2021	18	Liaoning	659.016	39.1629	39.4256	51.6497	9049	43050.8	28438.4	7585.3	20853.1	19557.6	8880.8	9379.9	19058.5
2010	19	Neimeng	496.102	26.901	54.6	36.1	2862.63	14388.9	11377.9	1897.03	9480.82	7256.62	4121.23	3847.4	7530.45
2011	19	Neimeng	769.441	25.2295	56	34.9	2914.15	15720.8	12231.6	1988.62	10242.9	7807	4424.55	4107.9	8123.66
2012	19	Neimeng	855.072	27.1947	55.42	35.4553	3022.71	17265.2	13213.2	2107.74	11105.4	8301.41	4911.78	4659.17	8554.03
2013	19	Neimeng	834.169	29.5793	54	36.5	3103.14	18761.4	13888	2297.55	11590.5	8831.8	5056.23	5266.28	8621.75
2014	19	Neimeng	749.923	31.0536	51.3	39.5	3073.97	20112.1	14816.6	3586.81	11229.8	9568.74	5247.95	6197.42	8619.19
2015	19	Neimeng	1256.5	27.8023	50.4757	40.4537	3939	30594.1	21876.4	5140.5	16735.9	15625.9	6250.5	6941.6	14934.8
2016	19	Neimeng	1364.33	26.031	47.1844	43.7833	4042	32974.9	22744.5	5571.2	17173.3	16040.4	6704.1	7051.3	15693.2
2017	19	Neimeng	1045.8	29.8694	39.7589	49.9916	4239	35670	23628.8	5778.2	17850.6	16655.8	6973	7619.3	16009.5
2018	19	Neimeng	1148.39	27.4851	39.3731	50.4829	5340	38304.7	24437.1	6225.4	18211.7	17370.1	7067	8330.8	16106.3
2019	19	Neimeng	1076.38	26.8156	39.6158	49.5596	6122	40782.5	25382.5	6459.1	18923.4	17788.1	7594.4	8641.8	16740.7
2020	19	Neimeng	1096.18	35.3622	39.5628	48.7716	6654	41353.1	23887.7	6622.2	17265.5	17687.8	6199.9	8873.7	15014
2021	19	Neimeng	1060.27	35.9551	45.6962	43.4567	6516	44376.9	27194.3	7189.7	20004.6	19184.7	8009.6	9705.6	17488.7
2010	20	Ningxia	729.398	32.1592	49	41.6	2596.73	12059.8	8908.13	1491.65	7416.48	5703.78	3204.34	3021.64	5886.49
2011	20	Ningxia	790.608	31.1325	50.2	41	2771.18	13052.5	9575.42	1583.4	7992.02	6244.82	3330.61	3149.83	6425.6
2012	20	Ningxia	1246.3	34.5794	49.52	41.9649	2869.39	14413.8	10224.2	1542.58	8681.66	6469.45	3754.79	3452.72	6771.52
2013	20	Ningxia	1150.62	33.778	49.3	42	2978.77	15116.1	10784	1759.53	9024.52	6538.39	4245.65	4337.44	6446.61
2014	20	Ningxia	1582.1	32.1445	48.7	43.4	2841.01	16067.9	11880.3	2844.8	9035.54	7707.23	4173.18	5007.95	6872.4
2015	20	Ningxia	1853.78	32.5531	47.3801	44.4544	4010	25186	18984	4793.7	14190.3	12788.3	6195.7	6117.9	12866.1
2016	20	Ningxia	1557.41	31.1074	46.9748	45.4003	3925	27153	20364.3	5015.6	15348.7	14282.9	6081.4	7667	12697.3
2017	20	Ningxia	1403.78	30.3969	45.8993	46.8228	4243	29472.3	20219.4	4937.4	15282	13871.5	6347.9	7151.2	13068.2
2018	20	Ningxia	832.079	36.1963	44.5393	47.9078	4737	31895.2	21976.6	5448.9	16527.7	14888.1	7088.5	7560.8	14415.8
2019	20	Ningxia	1112.82	38.7903	42.2763	50.2558	5618	34328.5	24161	5855.6	18305.4	16366.9	7794.1	8403.5	15757.5
2020	20	Ningxia	1321.63	39.207	41.0391	50.3394	6444	35719.6	22379.2	5702.7	16676.5	15844.1	6535.1	7999.5	14379.7
2021	20	Ningxia	1153.12	39.3348	44.7029	47.2392	6916	38290.7	25385.5	6178.6	19206.9	17429.6	7955.9	8843.1	16542.4
2010	21	Qinghai	1758.87	31.0367	55.1	34.9	2177.09	10037.8	6965.1	1135.66	5829.44	4790.82	2174.29	2102.7	4862.4
2011	21	Qinghai	2763.37	28.2447	58.4	32.3	2220.51	10667	7489.58	1215.77	6273.81	5171.01	2318.57	2333.1	5156.48
2012	21	Qinghai	2064.24	33.4903	57.69	32.9695	2686.3	11655.6	8192.04	1430.61	6761.43	5519.26	2672.79	2679.68	5512.37
2013	21	Qinghai	1427.26	34.3986	57.3	32.8	2654.01	12975.1	8631.73	1641.53	6990.2	5705.87	2925.86	3271.1	5360.64
2014	21	Qinghai	1446.98	29.5356	53.6	37	3147.96	13820.2	10837.8	2760.24	8077.58	7212.99	3624.83	3803.85	7033.97
2015	21	Qinghai	2188.6	31.0374	49.9497	41.4063	4241	24542.3	18200.7	4520	13680.7	14100	4100.7	6694.9	11505.8
2016	21	Qinghai	2243.78	30.1685	48.5903	42.8114	4612	26757.4	20853.2	5131.5	15721.7	14812.9	6040.3	6873.7	13979.5
2017	21	Qinghai	2071.79	34.7849	44.2852	46.632	5298	29168.9	21472.9	5235.6	16237.3	15040	6432.9	7078.1	14394.8
2018	21	Qinghai	1979.03	32.0695	43.5239	47.1191	5937	31514.5	22997.4	5621	17376.4	16202.5	6794.9	7847.3	15150.1
2019	21	Qinghai	1869.94	32.3222	39.1021	50.719	7269	33830.3	23499.4	6023.3	17476.1	16794.6	6704.8	7949.4	15550
2020	21	Qinghai	1804.51	36.4988	38.0433	50.8354	8164	35505.8	24315.1	6563.3	17751.8	17654.7	6660.4	9130.1	15185
2021	21	Qinghai	1724.06	40.2412	39.8195	49.6444	7851	37745.3	24512.6	6300.9	18211.7	17863.7	6648.9	8682.9	15829.7
2010	22	Shangdong	62.1825	29.9435	54.2	36.6	3313.29	16756.2	11020.4	1952.05	9068.37	6926.92	4093.51	3976.91	7043.51
2011	22	Shangdong	110.428	32.0875	52.9	38.3	3569.56	18291.7	11685.8	2026.18	9659.58	7452.66	4233.1	4011.29	7674.47
2012	22	Shangdong	191.134	33.9784	51.46	39.981	3742.18	20235.2	12396.6	2120.02	10276.6	7837.82	4558.76	4215.08	8181.5
2013	22	Shangdong	186.104	32.6269	50.1	41.2	3884.93	20684.5	13166.9	2346.59	10820.3	8304.18	4862.78	5104.44	8062.5
2014	22	Shangdong	253.516	33.2923	48.4	43.5	4005.49	22022.2	13808.3	4104.44	9703.84	9271.79	4536.42	6077.66	7730.62
2015	22	Shangdong	363.196	33.7478	46.8013	45.2957	5290	31545.3	19853.7	5534.9	14318.8	14276.5	5577.2	6806.1	13047.6
2016	22	Shangdong	421.805	35.2749	46.077	46.6769	5728	34012.1	21495.4	6049.6	15445.8	15382.7	6112.7	7475.6	14019.8
2017	22	Shangdong	508.095	38.8242	45.3545	47.992	6153	36789.4	23072.2	6631.3	16440.9	16392.4	6679.8	8179.2	14893
2018	22	Shangdong	555.146	44.4048	43.9935	49.5326	7386	39549.4	24834.4	7203.5	17630.9	17480.2	7354.2	8943	15891.4
2019	22	Shangdong	382.768	45.2835	39.8366	52.9639	8126	42329.2	26731.4	7966.7	18764.7	18652.8	8078.6	9645.5	17085.9
2020	22	Shangdong	392.618	45.4436	39.1256	53.5397	8492	43726.3	27291.1	8121.6	19169.5	18992.4	8298.7	9661.3	17629.8
2021	22	Shangdong	431.636	45.5843	39.9384	52.8061	8743	47066.4	29314.3	8518.1	20796.2	20297.8	9016.5	10507.9	18806.4
2010	23	Shanxi1	244.877	29.9213	56.9	37.1	2749.16	12336.7	7720.56	1464.53	6256.03	4949.87	2770.69	2611.84	5108.72
2011	23	Shanxi1	356.437	29.6303	59	35.2	2573.99	13590	8513.92	1620.05	6893.87	5398.12	3115.79	2878.49	5635.43
2012	23	Shanxi1	338.7	28.9447	55.57	38.6611	2833.65	14940.3	8938.22	1662.55	7275.67	5657.81	3280.4	3014.01	5924.21
2013	23	Shanxi1	356.271	30.6722	53.9	40	3150.82	15820.3	9358.06	1765.02	7593.04	5641.44	3716.61	3752.64	5605.41
2014	23	Shanxi1	332.302	29.7492	49.3	44.5	3305.26	16805.2	10219.4	2643.86	7575.57	6674.55	3544.81	4306.22	5913.22
2015	23	Shanxi1	643.977	29.303	40.6868	53.1788	4742	25827.7	15818.5	3967.4	11851.1	10853.7	4964.8	5167.6	10650.9
2016	23	Shanxi1	738.894	29.2489	38.5351	55.4514	4788	27352.3	16992.9	4585.4	12407.5	11500.6	5492.3	6034.8	10958.1
2017	23	Shanxi1	671.769	29.7322	43.6547	51.714	5457	29131.8	18403.9	4960.4	13443.5	12543.4	5860.5	6524.8	11879.1
2018	23	Shanxi1	601.733	33.3485	42.1521	53.4441	6649	31034.8	19789.8	5466.3	14323.5	13268.3	6521.5	6744.2	13045.6
2019	23	Shanxi1	568.746	34.0246	43.773	51.3833	6695	33262.4	21158.2	5597.4	15560.8	13984	7174.2	7109.7	14048.5
2020	23	Shanxi1	544.106	38.0573	43.4822	51.1548	6877	34782.7	20332	5601.7	14730.3	14114.9	6217.1	7139.5	13192.5
2021	23	Shanxi1	640.503	38.1924	49.637	44.6663	6689	37433.1	21965.3	6312.4	15652.9	14653.3	7312	7459	14506.3
2010	24	Shanxi2	339.537	27.2471	53.8	36.4	3168.23	13228.5	9963.95	1559.8	8404.15	6634.75	3329.19	2931.34	7032.61
2011	24	Shanxi2	676.63	28.2021	55.4	34.8	3944.75	14542.3	10985.5	1680.23	9305.28	7179.83	3805.68	3348.3	7637.21
2012	24	Shanxi2	626.681	27.151	55.86	34.66	4003.48	16099.6	11905.8	1792.94	10112.8	7667.38	4238.39	3662.55	8243.22
2013	24	Shanxi2	655.259	32.1642	55.5	34.9	3987.18	16874.5	12595.6	1907.73	10687.9	8130.61	4465.78	4421.82	8173.81
2014	24	Shanxi2	853.303	32.9141	54.1	37	3839.66	18110	13041.2	3564.95	9476.22	8463.38	4577.79	5226.26	7814.91
2015	24	Shanxi2	1183.2	29.7833	50.3951	40.74	5082	26420.2	18463.9	5121.3	13342.6	12778.7	5685.2	6131.8	12332.1
2016	24	Shanxi2	988.671	29.9756	48.9223	42.3464	5264	28440.1	19368.8	5049.2	14319.6	13101.4	6267.4	6137.2	13231.6
2017	24	Shanxi2	879.38	31.3671	49.6962	42.3515	6477	30810.3	20388.2	5283.1	15105.1	13616.8	6771.4	6191.2	14197
2018	24	Shanxi2	827.348	30.7886	49.7476	42.7634	7922	33319.3	21966.5	6041.4	15925.1	14710.5	7256	7053.6	14912.9
2019	24	Shanxi2	697.717	33.6545	46.4493	45.8319	8798	36098.2	23514.2	6251.9	17262.3	15724.4	7789.8	7532	15982.2
2020	24	Shanxi2	708.013	39.855	43.3987	47.9406	9624	37868.2	22866.5	6509.9	16356.6	15688.4	7178.1	7742.8	15123.7
2021	24	Shanxi2	830.11	40.279	46.3156	45.5995	9680	40713.1	24783.8	7290.9	17492.9	16828.1	7955.7	8424.8	16359
2010	25	Sichuan	261.032	29.7779	50.5	35.1	3264.15	12196.1	9548.77	1580	7968.76	6173.93	3374.83	3079.07	6469.7
2011	25	Sichuan	515.35	32.7872	52.5	33.4	3690.31	13431.3	10277.5	1685.59	8591.93	6765.96	3511.56	3140.14	7137.38
2012	25	Sichuan	472.041	29.579	51.66	34.526	3976.24	14818.9	10982.3	1738.26	9244.03	7138.23	3844.07	3330.68	7651.61
2013	25	Sichuan	435.951	29.0643	51.7	35.2	3902.98	15779.1	11602.1	1787.63	9814.43	7482.49	4119.58	4062.82	7539.25
2014	25	Sichuan	569.717	31.6641	48.9	38.7	3906.84	16916.2	12396.8	3069	9327.84	8524.9	3871.94	4839.93	7556.91
2015	25	Sichuan	730.244	32.0989	44.0822	43.6817	5034	26205.3	19276.9	4586.9	14690	14236.8	5040.1	5749.9	13527
2016	25	Sichuan	756.951	32.741	40.8335	47.234	5449	28335.3	20660	5067.6	15592.4	15340	5320	6454.1	14205.9
2017	25	Sichuan	757.588	33.8783	38.7454	49.7286	5888	30726.9	21990.7	5310.2	16680.5	16157.3	5833.4	7104.7	14886
2018	25	Sichuan	787.828	36.3171	37.6682	51.4496	6691	33215.9	23484	5952.7	17531.3	17039.8	6444.2	7756.2	15727.8
2019	25	Sichuan	754.859	37.3355	37.252	52.4355	7529	36153.7	25367.4	6267	19100.4	18204	7163.4	8195	17172.4
2020	25	Sichuan	803.202	40.5792	36.1555	52.4109	8041	38253.1	25133.3	6551	18582.3	18419.2	6714.1	8003.6	17129.7
2021	25	Sichuan	767.514	40.9192	36.9566	52.5296	8304	41443.8	26970.8	6882	20088.8	19765.9	7204.9	8688	18282.8
2010	26	Tianjin	51.6471	20.1346	52.5	46	6910.49	20397.8	13906.4	2296.92	11609.5	8731.94	5174.51	4974.61	8931.84
2011	26	Tianjin	152.855	23.673	52.4	46.2	7002.98	21558.7	14754.4	2352.86	12401.5	9287.2	5467.18	5269.66	9484.71
2012	26	Tianjin	64.806	27.1117	51.68	46.9871	6406.22	23095.7	15610.2	2342.89	13267.3	9850.32	5759.92	5444.64	10165.6
2013	26	Tianjin	93.8657	28.1415	50.6	48.1	6614.36	21916.6	16420.1	2491.35	13928.7	10343.3	6076.81	6396.09	10024
2014	26	Tianjin	92.593	27.5768	49.2	49.6	6842.08	23382.9	18027	4926.9	13100.1	12685.9	5341.18	7306.3	10720.7
2015	26	Tianjin	392.573	23.765	46.5844	52.1529	9931	34101.3	26229.4	7260.2	18969.2	19662.3	6567.1	9070.2	17159.2
2016	26	Tianjin	967.305	26.7395	42.3326	56.4361	12870	37109.6	28344.6	7851.1	20493.5	20972.8	7371.8	10179.2	18165.4
2017	26	Tianjin	543.817	27.0644	40.9376	58.1515	15139	40277.5	30283.7	8243.7	22040	21969.2	8314.5	10394.1	19889.6
2018	26	Tianjin	794.21	25.4285	40.457	58.6248	15924	42976.3	32655.1	8953.3	23701.8	23295.8	9359.3	11674.3	20980.8
2019	26	Tianjin	725.961	27.7057	35.2366	63.4501	15423	46118.9	34810.8	9752.6	25058.2	24211.6	10599.2	12297.6	22513.2
2020	26	Tianjin	574.401	37.6429	34.1108	64.3968	16391	47658.5	30894.7	9574.1	21320.6	22798.3	8096.4	11815.7	19079
2021	26	Tianjin	621.931	39.5409	37.3004	61.2641	16370	51485.7	36067	10420.4	25646.6	24797.2	11269.8	13051.4	23015.6
2010	27	Xinjiang	788.997	31.1939	47.7	32.5	2526	11164.3	8343.97	1283.25	7060.72	5576.32	2767.64	2590.87	5753.1
2011	27	Xinjiang	1371.35	31.1462	48.8	34	2752.35	12032	9182.34	1302.65	7879.69	6246.9	2935.43	2772.45	6409.89
2012	27	Xinjiang	1523.88	31.2029	46.39	36.0169	2939.82	13445.2	10422.4	1588.12	8834.29	7100.63	3321.77	3263.88	7158.53
2013	27	Xinjiang	1436.42	32.4988	45	37.4	3083.7	15238.9	10986.7	1627.94	9358.76	7091.9	3894.79	4077.28	6909.42
2014	27	Xinjiang	1329.25	32.9328	42.6	40.8	3268.63	16395.4	12490.1	3072.57	9417.5	8486.42	4003.71	4753.75	7736.31
2015	27	Xinjiang	1798.09	34.1136	38.5681	44.7122	4176	26274.7	20997.8	6036.3	14961.5	14004.3	6993.5	6036.3	14961.5
2016	27	Xinjiang	1478.68	36.7914	37.794	45.1177	4204	28463.4	21228.5	5087.7	16140.8	14763.5	6465	6618	14610.5
2017	27	Xinjiang	1821.74	35.9532	39.7988	45.9405	4538	30774.8	22797	5544.7	17252.3	15884.8	6912.2	7499.9	15297.1
2018	27	Xinjiang	2247.97	35.1896	40.3553	45.7741	5427	32763.5	24191.3	5929	18262.3	16845.2	7346.1	7712.4	16478.9
2019	27	Xinjiang	1649.21	43.825	35.2685	51.6276	5807	34663.7	25594.3	6267.5	19326.8	17883.1	7711.2	8226.7	17367.6
2020	27	Xinjiang	1203.99	35.9507	34.3861	51.2543	5588	34838.4	22951.7	5983.9	16967.8	16707.7	6244	7896.6	15055.1
2021	27	Xinjiang	923.801	35.6483	37.3345	47.9254	5548	37642.4	25724.1	6400	19324.1	18250.1	7474	8636.8	17087.3
2010	28	Yunnan	575.988	31.9572	44.6	40	2589.08	13170.5	9079.07	1102.58	7976.49	5923.94	3155.13	3047.11	6031.96
2011	28	Yunnan	696.404	30.0581	42.5	41.6	2843.81	14531	9581.14	1093.83	8487.3	6289.12	3292.02	3001.45	6579.68
2012	28	Yunnan	959.643	29.7749	42.87	41.0857	3196.72	16005.3	10544.3	1221.1	9323.22	6942.21	3602.11	3401.44	7142.88
2013	28	Yunnan	801.704	35.1139	42	41.8	3302.28	16504.1	11137	1743.1	9393.93	7030.96	4106.07	4155.65	6981.38
2014	28	Yunnan	600.194	34.507	41.2	43.3	3579.56	17402.9	11651.3	3141.32	8510.01	7619.49	4031.84	4706.73	6944.59
2015	28	Yunnan	1053.64	31.6919	39.7684	45.1369	4800	26373.2	16674.9	4673.8	12001.1	12761	3913.9	6276.4	10398.5
2016	28	Yunnan	1160.54	33.0283	38.4771	46.6794	4812	28610.6	18622.4	4949.5	13672.9	13329.3	5293.1	6605.6	12016.8
2017	28	Yunnan	983.341	33.0221	37.8898	47.8312	5664	30995.9	19559.6	5067.5	14492.1	13827.7	5731.9	7018.4	12541.2
2018	28	Yunnan	1004.93	33.5188	38.9094	47.1157	7384	33487.9	21626.4	6096.9	15529.5	15269.7	6356.7	8031.8	13594.6
2019	28	Yunnan	1166.54	33.765	34.2821	52.6381	8010	36237.7	23454.8	6619.3	16835.5	16493.2	6961.6	8720.4	14734.4
2020	28	Yunnan	1022.74	37.3808	33.7965	51.5272	8267	37499.5	24569.3	6796.9	17772.4	17688.9	6880.4	9402.6	15166.7
2021	28	Yunnan	913.399	37.886	35.3242	50.4192	7869	40904.9	27440.8	7487	19953.8	19698.7	7742.1	10122.3	17318.5
2010	29	Zhejiang	75.3158	24.8289	51.6	43.5	7904.01	23357.7	15246.4	1992.79	13253.6	8855.47	6390.96	5400.26	9846.17
2011	29	Zhejiang	138.284	21.9408	51.2	43.9	7976.22	25109.5	16569.7	2130.23	14439.5	9706.45	6863.24	5696.67	10873
2012	29	Zhejiang	149.603	22.6715	49.95	45.2358	8446.29	27420.2	17098.9	2153.19	14945.8	9873.82	7225.12	5877.95	11221
2013	29	Zhejiang	179.949	22.1166	49.1	46.1	8568.85	28774.7	18048.1	2642.56	15405.6	10470.4	7577.68	7153.33	10894.8
2014	29	Zhejiang	212.549	22.3619	47.7	47.8	8008.25	30731.1	20725.7	6265.7	14460	13794.6	6931.1	8027.76	12697.9
2015	29	Zhejiang	354.55	28.4416	45.9624	49.7637	10755	43714.5	28661.3	8591	20070.3	22117	6544.3	11983.7	16677.6
2016	29	Zhejiang	391.2	28.055	44.855	50.986	11447	47237.2	30067.7	8806.1	21261.6	22857.5	7210.2	12486.3	17581.4
2017	29	Zhejiang	399.318	29.1654	42.9454	53.3189	13430	51260.7	31924.4	10030.9	21893.5	24201.1	7723.3	13369.3	18555.1
2018	29	Zhejiang	421.892	32.2336	41.8275	54.6723	15242	55574.3	34598	11121.1	23476.9	25766.7	8831.3	14164.5	20433.5
2019	29	Zhejiang	439.163	32.4716	42.6076	54.0286	16303	60182.3	37507.8	12052.4	25455.4	27765.6	9742.2	15345.2	22162.6
2020	29	Zhejiang	508.424	32.161	40.8785	55.7643	17645	62699.3	36196.9	12737.8	23459.1	27601.5	8595.4	15652.3	20544.6
2021	29	Zhejiang	564.167	33.3298	42.4243	54.5707	20386	68486.8	42193.4	13724.5	28468.9	31132.2	11061.2	17411.6	24781.8
