# Supplementary material for: Research on the economic effects of housing support expenditures under the perspective of consumption heterogeneity: Evidence from China
Source: PLoS One. 2024 Sep 12;19(9):e0306138. doi: 10.1371/journal.pone.0306138 (PMC11392229; doi:10.1371/journal.pone.0306138)
Supplement: S1 File — (ZIP) [file pone.0306138.s001.zip › Supporting information/Table 6. Static regression results of the impact of government housing support expenditure on the consumption structure of urban residents (2010-2021).xls]

## Sheet: Sheet1
year	id	province	lnHse	Bring	Industry	Service	lnChp	lnIncome	lnConsume1	lnConsume2	lnConsume3	lnConsume4	lnConsume5	lnConsume6
2010	1	Gansu	6.23896	28.8516	48.2	37.3	7.81018	9.27701	7.10849	8.82438	8.59929	7.86037	7.7825	8.63444
2011	1	Gansu	6.61117	31.8211	47.4	39.1	7.83914	9.347	7.22767	8.87916	8.67658	7.89872	7.86169	8.69314
2012	1	Gansu	6.63789	31.7837	46.02	40.1686	7.88787	9.45766	7.36719	8.98793	8.76368	8.06822	8.03203	8.78126
2013	1	Gansu	6.57787	31.4479	45	41	7.94304	9.57504	7.51604	9.02672	8.84988	8.06661	8.22592	8.76768
2014	1	Gansu	6.61498	31.1746	42.8	44	8.0777	9.64598	8.09585	8.99004	8.98019	8.11947	8.39584	8.83564
2015	1	Gansu	7.04369	30.0876	36.7401	49.2092	8.43663	10.0761	8.41627	9.45611	9.43307	8.50837	8.59237	9.39769
2016	1	Gansu	6.97764	31.5939	34.9365	51.406	8.47991	10.154	8.54315	9.57897	9.53421	8.65076	8.74361	9.49316
2017	1	Gansu	7.00565	33.8711	34.3408	54.1342	8.58036	10.2315	8.56324	9.64686	9.59691	8.6895	8.82187	9.5381
2018	1	Gansu	7.14107	36.6758	33.8909	54.9365	8.59174	10.3075	8.63426	9.68648	9.67453	8.80967	8.92395	9.6222
2019	1	Gansu	7.14478	35.982	32.8323	55.1185	8.66233	10.3835	8.70339	9.7629	9.77498	8.83429	9.06785	9.66661
2020	1	Gansu	6.97433	41.4916	31.6305	55.0813	8.77447	10.4289	8.78925	9.75069	9.78671	8.82747	9.0902	9.66438
2021	1	Gansu	6.91659	41.807	33.8426	52.8345	8.69701	10.4965	8.74845	9.81881	9.82601	8.88843	9.10805	9.72489
2010	2	Anhui	5.71104	31.4108	52.1	33.9	8.15512	9.4781	7.3651	8.98104	8.74196	8.09273	7.98038	8.79599
2011	2	Anhui	6.16023	32.9048	54.3	32.5	8.22971	9.58958	7.45092	9.06302	8.86628	8.09033	8.05915	8.8803
2012	2	Anhui	6.53095	30.1148	54.64	32.7008	8.21821	9.69008	7.43659	9.19412	8.93649	8.27681	8.1894	8.97885
2013	2	Anhui	6.37552	31.3969	54.6	33	8.24633	9.74731	7.56184	9.24009	8.98104	8.36043	8.38629	8.96685
2014	2	Anhui	6.35372	32.1037	53.1	35.4	8.28945	9.81655	8.1005	9.05876	9.02122	8.19219	8.51608	8.83858
2015	2	Anhui	6.80561	33.4097	49.7456	39.0905	8.5305	10.2012	8.38626	9.46088	9.46739	8.36695	8.65272	9.35079
2016	2	Anhui	6.5824	33.9579	48.434	41.0459	8.63711	10.2804	8.52706	9.5858	9.5855	8.52792	8.80681	9.46704
2017	2	Anhui	6.51722	39.4122	47.5175	42.9249	8.72209	10.3622	8.6033	9.63499	9.63941	8.59078	8.87471	9.51718
2018	2	Anhui	6.50003	38.1272	46.1298	45.0788	8.84462	10.4456	8.73732	9.63505	9.6724	8.63929	8.928	9.54556
2019	2	Anhui	6.41965	38.6494	41.3265	50.8175	8.90382	10.5332	8.81405	9.7441	9.75946	8.77403	9.00366	9.65814
2020	2	Anhui	6.41973	42.9049	40.5156	51.2511	8.95867	10.5826	8.81098	9.67879	9.73936	8.64996	8.99007	9.59285
2021	2	Anhui	6.40852	42.6542	40.9998	51.1774	8.97512	10.6692	8.92187	9.85225	9.85882	8.90501	9.08962	9.77749
2010	3	Beijing	5.43569	20.5755	24	75.1	9.61687	10.1085	7.82222	9.57068	9.17101	8.88451	8.7541	9.25884
2011	3	Beijing	5.52408	20.6835	23.1	76.1	9.50832	10.1774	7.93268	9.60152	9.21901	8.92093	8.78349	9.31006
2012	3	Beijing	5.26995	21.7206	22.7	76.4563	9.48628	10.2482	7.92761	9.67047	9.27671	8.97832	8.80813	9.38657
2013	3	Beijing	5.29367	21.8555	22.3	76.9	9.54	10.4163	8.03041	9.71832	9.31458	9.05877	8.91431	9.41366
2014	3	Beijing	5.58292	22.969	21.3	77.9	9.53911	10.4857	9.13042	9.65761	9.73671	8.98025	9.09921	9.67559
2015	3	Beijing	6.3132	26.1629	19.7381	79.6527	10.0123	10.8754	9.51227	10.0483	10.1982	9.18883	9.68734	9.92962
2016	3	Beijing	7.43326	28.9211	19.2622	80.2322	10.2573	10.9556	9.59144	10.0697	10.2371	9.2434	9.75301	9.95463
2017	3	Beijing	6.65414	29.8663	19.014	80.5562	10.4376	11.0414	9.67912	10.1009	10.2811	9.3211	9.83857	9.9806
2018	3	Beijing	6.5388	27.7202	18.6268	80.9817	10.53	11.1271	9.79181	10.1282	10.3528	9.35699	9.92442	10.0214
2019	3	Beijing	6.22699	28.8755	16.1573	83.5212	10.5567	11.2098	9.89362	10.187	10.4284	9.43765	10.0197	10.0814
2020	3	Beijing	6.63262	33.3629	15.8337	83.8682	10.6616	11.2332	9.87662	10.0104	10.3661	9.20657	9.95647	9.93488
2021	3	Beijing	6.68036	35.3506	18.0498	81.6735	10.7566	11.3086	9.95828	10.1523	10.4543	9.39937	10.0319	10.0873
2010	4	Chongqing	6.09736	30.5966	55	36.4	8.20081	9.61068	7.60034	9.14331	8.94469	8.21161	8.1915	8.95421
2011	4	Chongqing	6.67526	29.5506	55.4	36.2	8.2497	9.7031	7.5213	9.23574	9.01351	8.26639	8.20091	9.0431
2012	4	Chongqing	6.72356	32.4317	52.37	39.3915	8.29475	9.80356	7.53362	9.3227	9.10109	8.31725	8.22934	9.1388
2013	4	Chongqing	5.83501	29.8411	50.5	41.4	8.36048	9.78129	7.63728	9.35874	9.14474	8.36843	8.42221	9.11899
2014	4	Chongqing	5.60692	31.0501	45.8	46.8	8.33362	9.85017	8.19683	9.2256	9.18227	8.30895	8.60175	9.02906
2015	4	Chongqing	6.12071	32.0723	44.9784	47.6848	8.51959	10.2124	8.52718	9.59507	9.59029	8.54095	8.70993	9.52365
2016	4	Chongqing	6.30875	32.8983	44.5246	48.1293	8.54908	10.2959	8.56924	9.66547	9.62893	8.67125	8.76014	9.5926
2017	4	Chongqing	6.31331	34.7948	44.1937	49.2362	8.79558	10.3795	8.622	9.75305	9.6933	8.78731	8.84684	9.6682
2018	4	Chongqing	6.36989	36.6115	40.9012	52.3304	9.01067	10.4599	8.70584	9.80456	9.75158	8.84979	8.93244	9.71598
2019	4	Chongqing	6.35348	37.2838	40.231	53.1968	9.06612	10.5437	8.77654	9.86812	9.8038	8.94677	8.99368	9.78321
2020	4	Chongqing	6.68283	41.3169	39.9644	52.8231	9.09571	10.5968	8.83464	9.8831	9.84153	8.94455	9.01937	9.80933
2021	4	Chongqing	6.34054	41.76	40.0979	53.0118	9.17761	10.6806	8.93496	10.0104	9.95392	9.08421	9.13379	9.93239
2010	5	Fujian	4.71979	26.25	51	39.7	8.56672	9.81423	7.68039	9.23227	8.96272	8.4296	8.2929	9.03501
2011	5	Fujian	5.33958	25.3973	51.6	39.2	8.73165	9.89728	7.72651	9.30819	9.03015	8.50602	8.3767	9.09951
2012	5	Fujian	5.21671	29.6897	51.71	39.2712	8.81526	9.99233	7.75962	9.40444	9.09865	8.62029	8.45625	9.18828
2013	5	Fujian	5.14257	29.5353	52	39.1	8.83573	9.97136	7.86567	9.44611	9.12276	8.71664	8.6592	9.15928
2014	5	Fujian	5.66765	29.7767	52	39.6	8.82441	10.0372	8.51976	9.35092	9.34157	8.54091	8.79682	9.2012
2015	5	Fujian	5.78129	31.7853	50.2883	41.5588	9.05544	10.4126	8.87463	9.70332	9.80266	8.60122	9.08624	9.59473
2016	5	Fujian	6.01453	34.3621	48.9177	42.8797	9.12424	10.4917	8.97764	9.74576	9.87711	8.61726	9.18361	9.6336
2017	5	Fujian	5.83635	33.1877	47.6827	45.4062	9.13605	10.5714	9.02488	9.77981	9.91204	8.66713	9.22839	9.66766
2018	5	Fujian	5.77801	30.736	48.1297	45.2236	9.26983	10.6483	9.13049	9.84758	9.99432	8.73926	9.33671	9.72902
2019	5	Fujian	5.89673	32.8237	48.5476	45.3285	9.32412	10.7281	9.26024	9.92494	10.0802	8.86493	9.44699	9.81331
2020	5	Fujian	6.12152	39.6807	46.303	47.4737	9.40714	10.7613	9.29423	9.88387	10.0952	8.74178	9.48121	9.76282
2021	5	Fujian	6.0789	39.545	46.8472	47.216	9.44565	10.8423	9.40452	9.98961	10.1795	8.93377	9.54718	9.90033
2010	6	Guangdong	4.70267	23.9097	50	45	8.76899	9.92974	7.89802	9.48748	9.13846	8.79164	8.62777	9.23998
2011	6	Guangdong	5.14207	25.4498	49.7	45.3	8.76885	9.99666	7.92115	9.53055	9.17525	8.83548	8.63251	9.29816
2012	6	Guangdong	5.30115	24.4579	48.54	46.4704	8.77042	10.0858	7.94876	9.61247	9.23637	8.92511	8.71197	9.36794
2013	6	Guangdong	5.40192	24.793	47.3	47.8	8.86032	10.0388	8.00852	9.66155	9.28745	8.9755	8.90917	9.33335
2014	6	Guangdong	5.61773	26.0282	46.3	49	8.83681	10.1008	8.52601	9.46097	9.36961	8.72683	9.02011	9.17212
2015	6	Guangdong	6.08713	24.9391	44.7911	50.6142	9.15852	10.4561	8.8876	9.82181	9.88366	8.71039	9.17163	9.68363
2016	6	Guangdong	6.67646	25.9002	43.423	52.0078	9.29982	10.5371	9.0036	9.92726	9.98107	8.85365	9.26941	9.7984
2017	6	Guangdong	6.78814	26.7539	42.3699	53.6041	9.34277	10.6207	9.095	9.96587	10.0307	8.92076	9.34253	9.84079
2018	6	Guangdong	6.38768	27.335	41.834	55.2554	9.46614	10.6997	9.19766	9.95467	10.0627	8.91915	9.4137	9.83463
2019	6	Guangdong	6.14817	26.4811	40.4445	55.5148	9.55499	10.7814	9.29251	10.0676	10.158	9.06268	9.51478	9.94585
2020	6	Guangdong	6.36378	32.1634	39.2288	56.4647	9.63789	10.8249	9.33725	10.006	10.172	8.9025	9.55281	9.87442
2021	6	Guangdong	6.3987	32.2046	40.379	55.5978	9.70826	10.9124	9.35627	10.1286	10.2345	9.07957	9.59594	9.99498
2010	7	Guangxi	5.56454	34.0618	47.1	35.4	7.97435	9.541	7.40735	8.95212	8.66293	8.18532	8.13042	8.69552
2011	7	Guangxi	6.05174	35.4233	48.4	34.1	7.97673	9.58573	7.40172	9.02164	8.7422	8.20452	8.15808	8.76837
2012	7	Guangxi	6.20102	38.3051	47.93	35.4067	8.05336	9.67348	7.53482	9.08058	8.81022	8.28218	8.21533	8.84765
2013	7	Guangxi	5.93281	35.5074	47.7	36	8.12123	9.7186	7.60792	9.13583	8.82626	8.40856	8.40337	8.82966
2014	7	Guangxi	5.92929	36.3678	46.7	37.9	8.15474	9.78048	8.0322	8.94995	8.9094	8.12704	8.52008	8.6607
2015	7	Guangxi	6.62468	38.9813	45.9291	38.8032	8.43098	10.1817	8.42974	9.37074	9.42018	8.29062	8.67911	9.25362
2016	7	Guangxi	6.65395	37.0328	45.1677	39.5639	8.52556	10.2515	8.47993	9.4296	9.46247	8.38959	8.70684	9.32585
2017	7	Guangxi	6.33769	39.6886	40.2243	44.2369	8.63462	10.3256	8.51276	9.50081	9.51033	8.48673	8.77831	9.38064
2018	7	Guangxi	6.2315	40.6522	39.6656	45.4991	8.69266	10.387	8.61068	9.59351	9.56709	8.67804	8.87329	9.47429
2019	7	Guangxi	6.26302	41.1145	33.3257	50.7223	8.77028	10.4558	8.65255	9.67196	9.62875	8.76337	8.9417	9.54301
2020	7	Guangxi	6.54094	46.3543	32.0828	51.8687	8.75321	10.4873	8.67897	9.6177	9.6299	8.6471	8.88833	9.5222
2021	7	Guangxi	6.32177	46.1336	33.0946	50.6752	8.69818	10.5592	8.71189	9.70993	9.66756	8.81854	8.95056	9.60528
2010	8	Guizhou	6.41661	38.1264	39.1	47.3	7.92006	9.35822	7.15631	8.8484	8.58904	7.9631	7.77208	8.67795
2011	8	Guizhou	6.66041	34.2272	38.5	48.8	8.01535	9.46031	7.33047	8.89715	8.66641	8.01716	7.90288	8.7213
2012	8	Guizhou	6.64917	36.1368	39.08	47.908	8.04567	9.55942	7.25331	9.00319	8.71777	8.14066	7.98052	8.79759
2013	8	Guizhou	6.9647	34.9457	40.5	46.6	8.05926	9.6254	7.5497	9.01079	8.73563	8.26114	8.22792	8.75576
2014	8	Guizhou	7.30002	34.682	41.6	44.6	8.03949	9.69375	7.9726	8.99593	8.87319	8.25129	8.39853	8.78417
2015	8	Guizhou	7.32629	38.2726	39.4935	44.8854	8.19671	10.1097	8.4222	9.4228	9.4211	8.42681	8.65116	9.32343
2016	8	Guizhou	7.44067	37.2885	39.6505	44.6729	8.21717	10.194	8.52977	9.55664	9.54776	8.55418	8.77609	9.45125
2017	8	Guizhou	7.23465	37.8639	40.0872	44.9043	8.33447	10.2778	8.55237	9.627	9.58338	8.67015	8.81118	9.52069
2018	8	Guizhou	7.28312	43.0569	38.8718	46.543	8.54267	10.3607	8.52958	9.66305	9.60788	8.68377	8.94749	9.48031
2019	8	Guizhou	6.86609	43.0655	36.1281	50.2723	8.60886	10.4459	8.57202	9.68785	9.6199	8.75476	8.90784	9.54771
2020	8	Guizhou	6.79752	45.9257	34.8447	50.9076	8.63052	10.4939	8.56575	9.6381	9.62258	8.60979	8.8675	9.50967
2021	8	Guizhou	6.75893	45.3347	35.661	50.3962	8.63462	10.5767	8.71278	9.86542	9.79333	8.91181	9.02661	9.74164
2010	9	Hainan	6.13939	32.2075	27.7	46.2	8.89911	9.47783	7.27415	8.95169	8.70804	8.04306	7.98467	8.73679
2011	9	Hainan	6.4291	29.702	28.3	45.5	8.86959	9.58933	7.40726	9.03675	8.82803	8.08069	8.08017	8.82828
2012	9	Hainan	6.62526	30.2627	28.17	46.9099	8.71307	9.68759	7.47914	9.14501	8.94309	8.15578	8.18423	8.92987
2013	9	Hainan	6.35639	32.4839	27.7	48.3	8.77914	9.72896	7.57852	9.18307	8.9442	8.29989	8.29638	8.94604
2014	9	Hainan	6.38701	31.3135	25	51.9	8.82925	9.79575	8.13567	9.15161	9.0944	8.27855	8.43931	9.01413
2015	9	Hainan	6.83523	35.0504	23.6532	53.2635	9.12978	10.1795	8.44335	9.53274	9.56125	8.35345	8.75198	9.40304
2016	9	Hainan	6.94374	35.0156	22.3515	54.251	9.18758	10.256	8.40776	9.58423	9.57424	8.43947	8.71768	9.4654
2017	9	Hainan	6.88888	36.3777	22.327	56.097	9.3397	10.3358	8.5089	9.64298	9.62499	8.56284	8.80499	9.52548
2018	9	Hainan	7.00803	36.1045	22.6775	56.625	9.55428	10.4148	8.72282	9.73087	9.72744	8.73218	8.94225	9.63706
2019	9	Hainan	7.0046	37.1588	20.7015	58.9486	9.62338	10.4917	8.81531	9.82985	9.83971	8.78759	9.11658	9.69349
2020	9	Hainan	6.49903	40.2564	19.0742	60.3925	9.72621	10.5213	8.79542	9.73838	9.79447	8.63508	9.00472	9.64332
2021	9	Hainan	6.49892	40.5036	19.1315	61.4962	9.77281	10.602	8.99182	9.87958	9.93683	8.83735	9.21939	9.76846
2010	10	Hebei	4.92231	29.5102	52.5	34.9	7.98982	9.51489	7.43796	8.83985	8.64722	7.97554	7.99772	8.6357
2011	10	Hebei	5.83439	32.6	53.5	34.6	8.05633	9.58081	7.45462	8.91793	8.71314	8.04242	8.04686	8.71086
2012	10	Hebei	5.72722	35.794	52.69	35.3143	8.14722	9.67058	7.51452	8.96577	8.76464	8.08984	8.11938	8.74925
2013	10	Hebei	5.66062	33.1307	52.2	35.5	8.2099	9.72257	7.53906	9.03153	8.76564	8.25129	8.37405	8.68433
2014	10	Hebei	5.5498	36.4689	51	37.3	8.23972	9.78834	8.17665	9.03684	8.97518	8.30888	8.52899	8.83996
2015	10	Hebei	6.05119	34.7845	48.2682	40.1924	8.61794	10.1717	8.57363	9.41707	9.4433	8.50987	8.77925	9.31369
2016	10	Hebei	6.12715	37.704	47.5732	41.5358	8.74672	10.2488	8.67151	9.49339	9.52903	8.58536	8.87449	9.38921
2017	10	Hebei	6.04983	38.1305	46.5841	44.2145	8.85922	10.327	8.78458	9.55163	9.59742	8.67821	8.98355	9.44378
2018	10	Hebei	6.14825	40.7089	44.543	46.1874	8.93155	10.4036	8.86575	9.61862	9.67494	8.73451	9.05475	9.51549
2019	10	Hebei	6.16984	42.9235	38.7336	51.2436	8.96021	10.484	8.91153	9.68447	9.7233	8.82185	9.09069	9.58952
2020	10	Hebei	5.92445	45.7431	37.5542	51.7292	9.01809	10.5264	8.92753	9.65701	9.72294	8.77512	9.08186	9.57312
2021	10	Hebei	6.00527	45.3337	40.5142	49.5074	9.02762	10.5914	8.93481	9.7172	9.76819	8.81332	9.13266	9.61178
2010	11	Heilongjiang	6.07583	24.3861	50.2	37.2	8.06087	9.37617	7.30526	8.93761	8.75826	7.915	7.91812	8.75692
2011	11	Heilongjiang	6.52481	23.1681	50.3	36.2	8.0704	9.44596	7.33941	9.00949	8.80871	8.01562	8.00412	8.81386
2012	11	Heilongjiang	6.66313	25.5812	44.1	40.4651	8.06322	9.53721	7.39219	9.04945	8.85879	8.03952	8.02401	8.86555
2013	11	Heilongjiang	6.44493	25.4471	41.1	41.4	8.19637	9.67803	7.49077	9.11072	8.91817	8.12469	8.3152	8.81845
2014	11	Heilongjiang	6.2141	25.6057	36.9	45.8	8.21241	9.7452	8.1122	9.11593	9.05227	8.26773	8.4592	8.95101
2015	11	Heilongjiang	6.90278	25.5681	31.8098	50.731	8.48011	10.0942	8.37205	9.45935	9.39254	8.54745	8.608	9.36536
2016	11	Heilongjiang	7.15889	26.4473	28.6017	54.0419	8.52298	10.1557	8.38282	9.53053	9.44454	8.61363	8.66825	9.41978
2017	11	Heilongjiang	7.13905	26.215	25.5341	55.8197	8.71161	10.22	8.44996	9.58842	9.5012	8.68167	8.73359	9.47744
2018	11	Heilongjiang	7.03991	27.7014	24.6372	57.0234	8.80657	10.2816	8.56834	9.66606	9.56415	8.82329	8.80906	9.57087
2019	11	Heilongjiang	6.67643	29.596	26.5577	50.0638	8.89878	10.34	8.59636	9.72633	9.59006	8.92879	8.84386	9.63123
2020	11	Heilongjiang	6.99832	33.9185	25.4299	49.4704	8.85495	10.3454	8.629	9.60279	9.58397	8.67718	8.83717	9.51133
2021	11	Heilongjiang	7.01871	35.142	26.7172	50.0087	8.73906	10.4237	8.73837	9.80832	9.73581	8.92392	8.99184	9.70412
2010	12	Henan	5.16249	33.0831	57.3	28.6	7.82009	9.4758	7.37378	8.89269	8.65944	8.04171	8.05347	8.65305
2011	12	Henan	5.6729	33.6235	57.3	29.7	7.90803	9.55618	7.37998	8.98445	8.72527	8.13888	8.08947	8.75174
2012	12	Henan	5.86401	35.3369	56.33	30.9385	7.97254	9.64698	7.47789	9.06268	8.80066	8.23141	8.18465	8.82619
2013	12	Henan	5.83231	33.6738	55.4	32	8.03748	9.68039	7.5553	9.10474	8.82048	8.32777	8.29114	8.84221
2014	12	Henan	6.03748	33.7158	51	37.1	8.05525	9.74569	8.09108	9.03749	8.96335	8.26008	8.49956	8.81956
2015	12	Henan	6.27406	35.5171	48.4225	40.201	8.37032	10.1494	8.47079	9.42391	9.38274	8.5703	8.56887	9.38337
2016	12	Henan	6.33345	36.279	47.6278	41.7816	8.47094	10.2122	8.55326	9.46531	9.43839	8.61727	8.65647	9.42065
2017	12	Henan	6.21317	37.5786	47.3719	43.3374	8.52476	10.2941	8.66539	9.51956	9.50772	8.69266	8.77897	9.467
2018	12	Henan	6.54806	40.2531	45.8525	45.2216	8.61812	10.3696	8.78116	9.58043	9.59125	8.75668	8.92686	9.50729
2019	12	Henan	6.27742	39.7522	43.5056	47.9513	8.72843	10.44	8.81259	9.63255	9.6249	8.82974	8.97218	9.55328
2020	12	Henan	6.45227	46.3178	41.5932	48.6711	8.78707	10.4559	8.76508	9.56368	9.58802	8.70879	8.90715	9.49252
2021	12	Henan	6.19518	45.5145	41.3189	49.136	8.76997	10.5212	8.84275	9.69606	9.69089	8.85478	8.98	9.63134
2010	13	Hubei	5.09609	25.7608	48.6	37.9	8.03075	9.48709	7.43107	8.95115	8.75753	8.02159	7.92974	8.79871
2011	13	Hubei	5.59405	28.9957	50	36.9	8.15825	9.56814	7.34379	9.07105	8.86871	8.05205	7.96774	8.90381
2012	13	Hubei	5.84096	29.6838	50.31	36.8918	8.24712	9.66602	7.48332	9.12621	8.93395	8.12743	8.0686	8.95913
2013	13	Hubei	5.65927	28.435	49.3	38.1	8.2635	9.72318	7.52471	9.18502	8.96599	8.23512	8.26881	8.94935
2014	13	Hubei	5.79314	31.3151	46.9	41.5	8.28953	9.79537	8.10844	9.07411	9.03493	8.20456	8.42594	8.92063
2015	13	Hubei	6.41705	29.5904	45.697	43.1022	8.64171	10.2055	8.48508	9.49929	9.49174	8.50563	8.68239	9.41688
2016	13	Hubei	6.54843	31.8308	44.8621	43.9354	8.77292	10.2883	8.58307	9.59558	9.57639	8.63405	8.79006	9.50833
2017	13	Hubei	6.55944	32.2861	43.5248	46.5284	8.89659	10.37	8.69226	9.63685	9.60834	8.76205	8.82484	9.58014
2018	13	Hubei	6.38325	32.7923	43.4098	47.5787	9.00405	10.4474	8.84864	9.74278	9.73943	8.85677	9.04726	9.64863
2019	13	Hubei	6.31548	33.8694	41.6743	50.0141	9.06705	10.5348	8.96167	9.83218	9.82197	8.98565	9.1284	9.75316
2020	13	Hubei	6.34193	38.9613	39.1863	51.3027	9.12042	10.5107	8.86648	9.66746	9.75333	8.64363	9.06263	9.56512
2021	13	Hubei	6.20567	39.829	37.896	52.7832	9.11603	10.6036	8.97081	9.93478	9.91158	9.02919	9.19061	9.83634
2010	14	Hunan	5.44332	31.2726	45.8	39.7	7.83663	9.49783	7.42581	8.96665	8.7132	8.14131	8.02255	8.77449
2011	14	Hunan	5.78414	32.9375	47.6	38.3	7.96956	9.57333	7.44063	9.05032	8.78027	8.22158	8.09114	8.84788
2012	14	Hunan	6.10506	36.7085	47.42	39.0156	8.0138	9.67501	7.46382	9.12283	8.84396	8.28741	8.13868	8.92019
2013	14	Hunan	5.9812	36.7359	47	40.3	8.03514	9.78249	7.57425	9.17092	8.8633	8.41029	8.40873	8.8643
2014	14	Hunan	6.10212	36.2438	46.2	42.2	8.01058	9.84888	8.10944	9.18419	9.0385	8.44384	8.55194	8.97345
2015	14	Hunan	6.71567	34.4256	44.323	44.1481	8.28753	10.2695	8.46003	9.60097	9.52248	8.67213	8.69111	9.51425
2016	14	Hunan	6.77329	35.491	42.284	43.2052	8.37332	10.3509	8.57599	9.6877	9.60445	8.79334	8.81828	9.59317
2017	14	Hunan	6.53263	36.462	41.7235	49.4334	8.48591	10.4326	8.67348	9.75943	9.65022	8.94081	8.88983	9.67438
2018	14	Hunan	6.53545	39.4574	39.6806	5.18493	8.60758	10.5105	8.80934	9.81834	9.73824	9.00091	9.02174	9.72812
2019	14	Hunan	6.32858	42.1212	37.6005	53.2253	8.67386	10.5927	8.869	9.84245	9.75361	9.07195	8.97119	9.80095
2020	14	Hunan	6.44103	44.6116	38.1453	51.7056	8.72274	10.6382	8.87825	9.88441	9.8402	8.99004	9.12565	9.77613
2021	14	Hunan	6.3318	44.4709	39.3506	51.2647	8.77663	10.7114	8.93927	9.93635	9.88252	9.07208	9.16934	9.83604
2010	15	Jiangsu	4.86136	27.1685	52.5	41.4	8.49957	9.86774	7.5502	9.22764	8.90355	8.45905	8.27303	9.00685
2011	15	Jiangsu	5.27094	27.2146	51.3	42.4	8.56486	9.95584	7.55248	9.35197	8.98562	8.60144	8.3729	9.11589
2012	15	Jiangsu	5.34433	28.2673	50.17	43.5049	8.56556	10.0498	7.66211	9.43826	9.06366	8.70789	8.47634	9.1989
2013	15	Jiangsu	5.53617	30.3777	49.2	44.7	8.56964	10.0895	7.7163	9.49492	9.10266	8.78833	8.61092	9.21486
2014	15	Jiangsu	5.60751	30.2393	47.4	47	8.56182	10.1516	8.47707	9.4506	9.33418	8.73243	8.75927	9.31916
2015	15	Jiangsu	6.08783	31.233	45.7018	48.6133	8.87864	10.5234	8.87645	9.78723	9.80088	8.84167	9.13395	9.66152
2016	15	Jiangsu	6.14501	33.0147	44.7348	49.9967	9.07498	10.6004	8.95633	9.835	9.86743	8.87364	9.2196	9.70137
2017	15	Jiangsu	6.38882	33.2201	45.0157	50.2735	9.11273	10.6833	9.04571	9.86496	9.91343	8.92617	9.28221	9.73986
2018	15	Jiangsu	6.60375	33.4047	44.5471	50.98	9.26312	10.7621	9.19925	9.88188	9.97749	8.97789	9.38628	9.77215
2019	15	Jiangsu	6.71696	35.9806	44.4342	51.2536	9.38202	10.8407	9.25898	9.94417	10.0323	9.05701	9.46022	9.825
2020	15	Jiangsu	6.96812	40.5483	43.0558	52.5276	9.47355	10.88	9.32344	9.8876	10.0623	8.91456	9.50174	9.76991
2021	15	Jiangsu	7.12262	41.1711	44.4943	51.4474	9.52267	10.9638	9.43331	10.0884	10.2004	9.17434	9.63221	9.96702
2010	16	Jiangxi	5.65495	35.6592	54.2	33	7.8527	9.44683	7.3824	8.86526	8.64857	8.00205	7.88092	8.70662
2011	16	Jiangxi	6.01873	35.737	54.6	33.5	8.08017	9.51952	7.36534	8.93158	8.69932	8.05471	7.90524	8.76966
2012	16	Jiangxi	6.16666	36.2041	53.62	34.6444	8.18852	9.62022	7.39237	8.99569	8.75888	8.10918	7.94802	8.83373
2013	16	Jiangxi	6.50841	34.7171	53.5	35.1	8.25738	9.70461	7.49151	9.04451	8.79138	8.2095	8.19826	8.79937
2014	16	Jiangxi	6.4384	39.2926	52.5	36.8	8.24986	9.77528	8.0588	8.96151	8.93562	8.11991	8.35862	8.80865
2015	16	Jiangxi	6.93639	37.4297	50.2971	39.1014	8.53837	10.1849	8.43975	9.38018	9.44063	8.32896	8.64885	9.30821
2016	16	Jiangxi	6.56123	39.0613	47.7298	41.9749	8.58129	10.2637	8.50603	9.42606	9.50048	8.37321	8.73657	9.34742
2017	16	Jiangxi	6.3988	41.8575	48.1247	42.7019	8.66561	10.3481	8.66302	9.50625	9.56598	8.5119	8.81666	9.43339
2018	16	Jiangxi	6.27607	38.2281	46.6241	44.8367	8.78569	10.4288	8.70871	9.56966	9.61318	8.66549	8.86775	9.52228
2019	16	Jiangxi	6.28593	37.1572	44.1879	47.5012	8.86926	10.5063	8.836	9.65251	9.69985	8.7639	9.00478	9.58688
2020	16	Jiangxi	6.62204	44.6392	43.1459	48.1291	8.93063	10.5599	8.78714	9.59766	9.70966	8.6409	9.00852	9.54409
2021	16	Jiangxi	6.50598	43.4789	44.5082	47.6109	8.9422	10.6379	8.84154	9.65841	9.77408	8.85569	9.03711	9.69135
2010	17	Jilin	6.21972	24.2171	52	35.9	8.03646	9.47767	7.46268	9.00685	8.8036	8.08407	8.04333	8.82286
2011	17	Jilin	6.52424	26.6714	53.1	34.8	8.16531	9.57096	7.52816	9.06248	8.84361	8.17617	8.10797	8.87687
2012	17	Jilin	6.65003	23.6356	53.41	34.7623	8.08947	9.67323	7.56959	9.16431	8.94151	8.25472	8.22196	8.9576
2013	17	Jilin	6.56917	25.9183	52.8	35.5	8.13876	9.69864	7.68251	9.21044	8.96513	8.37694	8.54811	8.85568
2014	17	Jilin	6.52324	28.6187	52.8	36.2	8.24928	9.76261	8.07686	9.17132	9.05553	8.35952	8.66179	8.86199
2015	17	Jilin	6.80503	27.9719	49.8162	38.833	8.55891	10.1227	8.42486	9.50403	9.41803	8.64196	8.67502	9.40244
2016	17	Jilin	6.80768	28.4864	47.4051	42.4539	8.50633	10.186	8.45937	9.57826	9.48019	8.7109	8.74878	9.46214
2017	17	Jilin	6.74396	28.8424	46.8299	45.8406	8.65661	10.2513	8.50003	9.62486	9.52573	8.75515	8.79258	9.50793
2018	17	Jilin	6.71322	30.1413	42.5274	49.7725	8.82482	10.3147	8.65153	9.72165	9.61992	8.89999	8.91929	9.61038
2019	17	Jilin	6.7166	32.3728	35.2595	53.7629	8.89959	10.3828	8.68771	9.76639	9.65289	8.96196	8.95494	9.65638
2020	17	Jilin	6.89992	35.5192	35.1402	52.2454	8.92106	10.4162	8.67141	9.6671	9.62628	8.7742	8.90482	9.56492
2021	17	Jilin	6.76138	36.5693	36.0266	52.2338	8.86078	10.4814	8.75054	9.80405	9.71523	8.96864	9.00726	9.6964
2010	18	Liaoning	5.58251	25.5109	54.1	37.1	8.26474	9.63382	7.50171	9.17364	8.91588	8.2944	8.20431	8.96112
2011	18	Liaoning	6.09933	26.7639	54.7	36.7	8.26444	9.72876	7.54936	9.23365	8.98244	8.33646	8.25275	9.02367
2012	18	Liaoning	5.81257	22.8439	53.25	38.0744	8.27885	9.8262	7.59854	9.32659	9.04143	8.47265	8.36083	9.09961
2013	18	Liaoning	6.00824	23.9102	52.7	38.7	8.29067	9.94167	7.7826	9.3617	9.07159	8.58077	8.60502	9.05645
2014	18	Liaoning	6.11529	27.5084	50.2	41.8	8.32067	10.0094	8.37324	9.33773	9.26851	8.53486	8.74934	9.14651
2015	18	Liaoning	6.13957	28.9341	45.4915	46.1928	8.60995	10.3458	8.6614	9.66657	9.63842	8.73451	8.87975	9.57302
2016	18	Liaoning	6.25021	29.0401	38.6865	51.5456	8.67863	10.4005	8.73085	9.84187	9.75862	8.94808	8.99712	9.73602
2017	18	Liaoning	6.03164	30.1988	39.2999	52.5739	8.77307	10.4629	8.70738	9.86951	9.76638	8.9799	9.02176	9.74672
2018	18	Liaoning	6.21684	31.7042	39.6005	52.3672	8.90354	10.5279	8.81823	9.88794	9.79256	9.05342	9.07077	9.78417
2019	18	Liaoning	6.38715	33.1549	38.2636	52.9937	9.01785	10.591	8.86318	9.9173	9.81005	9.11922	9.08596	9.82631
2020	18	Liaoning	6.57199	37.3547	33.4374	47.7662	9.10875	10.606	8.83584	9.79661	9.77406	8.8925	9.05018	9.7007
2021	18	Liaoning	6.49075	39.1629	39.4256	51.6497	9.11041	10.6701	8.93397	9.94526	9.88112	9.09165	9.14632	9.85527
2010	19	Neimeng	6.20678	26.901	54.6	36.1	7.9595	9.57421	7.54804	9.15703	8.88967	8.32391	8.25515	8.92671
2011	19	Neimeng	6.64566	25.2295	56	34.9	7.97733	9.66274	7.59519	9.23434	8.96278	8.39492	8.32067	9.00254
2012	19	Neimeng	6.75119	27.1947	55.42	35.4553	8.01391	9.75645	7.65337	9.31519	9.02418	8.49939	8.44659	9.05416
2013	19	Neimeng	6.72644	29.5793	54	36.5	8.04017	9.83956	7.7396	9.35794	9.08611	8.52838	8.56908	9.06204
2014	19	Neimeng	6.61997	31.0536	51.3	39.5	8.03072	9.90908	8.18502	9.32633	9.16626	8.56559	8.73189	9.06175
2015	19	Neimeng	7.13609	27.8023	50.4757	40.4537	8.27868	10.3286	8.54491	9.72531	9.65669	8.74042	8.84529	9.61145
2016	19	Neimeng	7.21842	26.031	47.1844	43.7833	8.30449	10.4035	8.62537	9.75111	9.68287	8.81047	8.86097	9.66098
2017	19	Neimeng	6.95254	29.8694	39.7589	49.9916	8.35208	10.4821	8.66185	9.78979	9.72051	8.8498	8.93844	9.68094
2018	19	Neimeng	7.04612	27.4851	39.3731	50.4829	8.58298	10.5533	8.73639	9.80982	9.76251	8.86319	9.02771	9.68697
2019	19	Neimeng	6.98136	26.8156	39.6158	49.5596	8.71964	10.616	8.77325	9.84815	9.78628	8.93517	9.06437	9.7256
2020	19	Neimeng	6.99958	35.3622	39.5628	48.7716	8.80297	10.6299	8.79818	9.75647	9.78063	8.73229	9.09085	9.61674
2021	19	Neimeng	6.96628	35.9551	45.6962	43.4567	8.78202	10.7005	8.8804	9.90372	9.86187	8.9884	9.18046	9.76931
2010	20	Ningxia	6.59222	32.1592	49	41.6	7.86201	9.39763	7.30764	8.91146	8.64889	8.07226	8.01355	8.68042
2011	20	Ningxia	6.6728	31.1325	50.2	41	7.92703	9.47674	7.36733	8.9862	8.73951	8.11091	8.0551	8.76804
2012	20	Ningxia	7.12794	34.5794	49.52	41.9649	7.96185	9.57594	7.34121	9.06897	8.77485	8.23079	8.14692	8.82048
2013	20	Ningxia	7.04806	33.778	49.3	42	7.99927	9.62352	7.4728	9.1077	8.78545	8.35365	8.37504	8.77131
2014	20	Ningxia	7.36651	32.1445	48.7	43.4	7.95191	9.68458	7.95325	9.10892	8.94991	8.33643	8.51878	8.83527
2015	20	Ningxia	7.52498	32.5531	47.3801	44.4544	8.29655	10.134	8.47506	9.56031	9.45629	8.73161	8.71897	9.46235
2016	20	Ningxia	7.35078	31.1074	46.9748	45.4003	8.27512	10.2092	8.52031	9.63879	9.56682	8.71299	8.94468	9.44914
2017	20	Ningxia	7.24692	30.3969	45.8993	46.8228	8.35303	10.2912	8.50459	9.63443	9.53759	8.75588	8.87504	9.47794
2018	20	Ningxia	6.72393	36.1963	44.5393	47.9078	8.46316	10.3702	8.60317	9.71279	9.60832	8.86623	8.93073	9.57608
2019	20	Ningxia	7.01466	38.7903	42.2763	50.2558	8.63373	10.4437	8.67515	9.81495	9.70302	8.96112	9.0364	9.66507
2020	20	Ningxia	7.18662	39.207	41.0391	50.3394	8.7709	10.4835	8.6487	9.72176	9.67055	8.78494	8.98713	9.57357
2021	20	Ningxia	7.05022	39.3348	44.7029	47.2392	8.84159	10.553	8.72885	9.86302	9.76593	8.98167	9.08739	9.71368
2010	21	Qinghai	7.47243	31.0367	55.1	34.9	7.68575	9.21411	7.03497	8.67068	8.47446	7.68446	7.65098	8.48929
2011	21	Qinghai	7.92421	28.2447	58.4	32.3	7.70549	9.27491	7.10313	8.74414	8.55082	7.74871	7.75495	8.54801
2012	21	Qinghai	7.63252	33.4903	57.69	32.9695	7.89592	9.36354	7.26586	8.81899	8.616	7.89088	7.89345	8.61475
2013	21	Qinghai	7.26351	34.3986	57.3	32.8	7.88383	9.47079	7.40338	8.85226	8.64925	7.98135	8.09288	8.58684
2014	21	Qinghai	7.27724	29.5356	53.6	37	8.05451	9.53388	7.92307	8.99685	8.88364	8.19556	8.24377	8.85851
2015	21	Qinghai	7.69102	31.0374	49.9497	41.4063	8.35255	10.1082	8.41627	9.52374	9.55393	8.31891	8.8091	9.35061
2016	21	Qinghai	7.71592	30.1685	48.5903	42.8114	8.43642	10.1946	8.54315	9.6628	9.60325	8.70621	8.83546	9.54535
2017	21	Qinghai	7.63617	34.7849	44.2852	46.632	8.57508	10.2809	8.56324	9.69507	9.61847	8.76918	8.86476	9.57462
2018	21	Qinghai	7.59036	32.0695	43.5239	47.1191	8.68896	10.3582	8.63426	9.76287	9.69292	8.82393	8.96792	9.62576
2019	21	Qinghai	7.53366	32.3222	39.1021	50.719	8.89137	10.4291	8.70339	9.76859	9.72881	8.81058	8.98085	9.65182
2020	21	Qinghai	7.49804	36.4988	38.0433	50.8354	9.00749	10.4775	8.78925	9.78424	9.77876	8.80393	9.11933	9.62806
2021	21	Qinghai	7.45244	40.2412	39.8195	49.6444	8.9684	10.5386	8.74845	9.80982	9.79053	8.80221	9.06911	9.66964
2010	22	Shangdong	4.13007	29.9435	54.2	36.6	8.1057	9.72652	7.57664	9.11255	8.84317	8.31716	8.28826	8.85986
2011	22	Shangdong	4.70436	32.0875	52.9	38.3	8.1802	9.81421	7.61391	9.17571	8.91633	8.35069	8.29687	8.94566
2012	22	Shangdong	5.25298	33.9784	51.46	39.981	8.22742	9.91518	7.65918	9.23762	8.96672	8.42481	8.34642	9.00963
2013	22	Shangdong	5.22631	32.6269	50.1	41.2	8.26486	9.93714	7.76072	9.28918	9.02451	8.48936	8.53787	8.99498
2014	22	Shangdong	5.53543	33.2923	48.4	43.5	8.29542	9.99981	8.31982	9.18028	9.13473	8.41989	8.71237	8.95294
2015	22	Shangdong	5.89494	33.7478	46.8013	45.2957	8.57357	10.3592	8.61883	9.56933	9.56637	8.62644	8.82557	9.47636
2016	22	Shangdong	6.04454	35.2749	46.077	46.6769	8.65312	10.4345	8.70775	9.64509	9.641	8.71812	8.9194	9.54823
2017	22	Shangdong	6.23067	38.8242	45.3545	47.992	8.7247	10.513	8.79956	9.70753	9.70457	8.80684	9.00935	9.60865
2018	22	Shangdong	6.31923	44.4048	43.9935	49.5326	8.90734	10.5853	8.88232	9.77741	9.76882	8.90303	9.09863	9.67353
2019	22	Shangdong	5.94743	45.2835	39.8366	52.9639	9.00282	10.6532	8.98303	9.83973	9.83375	8.99697	9.17425	9.74601
2020	22	Shangdong	5.97284	45.4436	39.1256	53.5397	9.04688	10.6857	9.00228	9.86108	9.85179	9.02385	9.17588	9.77735
2021	22	Shangdong	6.06758	45.5843	39.9384	52.8061	9.07601	10.7593	9.04995	9.94253	9.91827	9.10681	9.25988	9.84195
2010	23	Shanxi1	5.50075	29.9213	56.9	37.1	7.91905	9.42033	7.28929	8.7413	8.50712	7.92685	7.86781	8.5387
2011	23	Shanxi1	5.87616	29.6303	59	35.2	7.85321	9.51709	7.39021	8.83839	8.59381	8.04424	7.96502	8.63683
2012	23	Shanxi1	5.82511	28.9447	55.57	38.6611	7.94932	9.61182	7.41611	8.89229	8.64079	8.09572	8.01103	8.6868
2013	23	Shanxi1	5.87569	30.6722	53.9	40	8.05542	9.66905	7.47592	8.93499	8.63789	8.22057	8.23022	8.63149
2014	23	Shanxi1	5.80604	29.7492	49.3	44.5	8.10327	9.72944	7.88	8.93268	8.80606	8.17324	8.36782	8.68495
2015	23	Shanxi1	6.46766	29.303	40.6868	53.1788	8.46421	10.1592	8.28587	9.38018	9.29226	8.51013	8.55016	9.2734
2016	23	Shanxi1	6.60515	29.2489	38.5351	55.4514	8.47387	10.2166	8.43063	9.42606	9.35015	8.6111	8.7053	9.30183
2017	23	Shanxi1	6.50992	29.7322	43.6547	51.714	8.60465	10.2796	8.50924	9.50625	9.43695	8.67599	8.78337	9.38254
2018	23	Shanxi1	6.39981	33.3485	42.1521	53.4441	8.80222	10.3429	8.60636	9.56966	9.49313	8.78286	8.81644	9.47621
2019	23	Shanxi1	6.34343	34.0246	43.773	51.3833	8.80912	10.4122	8.63006	9.65251	9.54567	8.87825	8.86922	9.55027
2020	23	Shanxi1	6.29914	38.0573	43.4822	51.1548	8.83594	10.4569	8.63083	9.59766	9.55499	8.73506	8.8734	9.4874
2021	23	Shanxi1	6.46225	38.1924	49.637	44.6663	8.80822	10.5303	8.75027	9.65841	9.59242	8.89727	8.91718	9.58234
2010	24	Shanxi2	5.82758	27.2471	53.8	36.4	8.06093	9.49013	7.35231	9.03648	8.80008	8.11048	7.98321	8.85831
2011	24	Shanxi2	6.51712	28.2021	55.4	34.8	8.28014	9.58482	7.42669	9.13834	8.87903	8.24425	8.11621	8.94079
2012	24	Shanxi2	6.44044	27.151	55.86	34.66	8.29492	9.68655	7.49161	9.22156	8.94473	8.35194	8.20591	9.01715
2013	24	Shanxi2	6.48503	32.1642	55.5	34.9	8.29084	9.73356	7.55367	9.27687	9.00339	8.4042	8.39431	9.00869
2014	24	Shanxi2	6.74911	32.9141	54.1	37	8.25314	9.80422	8.17891	9.15654	9.0435	8.42897	8.56145	8.96379
2015	24	Shanxi2	7.07598	29.7833	50.3951	40.74	8.53346	10.1819	8.54116	9.49872	9.45554	8.64562	8.72124	9.41996
2016	24	Shanxi2	6.89636	29.9756	48.9223	42.3464	8.56865	10.2556	8.52699	9.56938	9.48047	8.74312	8.72212	9.49036
2017	24	Shanxi2	6.77922	31.3671	49.6962	42.3515	8.77601	10.3356	8.57227	9.62279	9.51906	8.82046	8.73088	9.56079
2018	24	Shanxi2	6.71823	30.7886	49.7476	42.7634	8.9774	10.4139	8.70639	9.67565	9.59632	8.88958	8.86129	9.60998
2019	24	Shanxi2	6.54781	33.6545	46.4493	45.8319	9.08228	10.494	8.74064	9.75628	9.66297	8.96057	8.92692	9.67923
2020	24	Shanxi2	6.56246	39.855	43.3987	47.9406	9.17202	10.5419	8.78108	9.70239	9.66068	8.87879	8.95452	9.62402
2021	24	Shanxi2	6.72156	40.279	46.3156	45.5995	9.17782	10.6143	8.89438	9.76955	9.73081	8.98164	9.03894	9.70253
2010	25	Sichuan	5.56464	29.7779	50.5	35.1	8.09075	9.40887	7.36518	8.98328	8.72809	8.1241	8.03238	8.77489
2011	25	Sichuan	6.24485	32.7872	52.5	33.4	8.21347	9.50534	7.42987	9.05858	8.81966	8.16382	8.05202	8.8731
2012	25	Sichuan	6.15707	29.579	51.66	34.526	8.28809	9.60366	7.46064	9.13173	8.87322	8.25429	8.11093	8.94267
2013	25	Sichuan	6.07753	29.0643	51.7	35.2	8.2695	9.66644	7.48865	9.19161	8.92032	8.32351	8.30963	8.92788
2014	25	Sichuan	6.34514	31.6641	48.9	38.7	8.27048	9.73603	8.02911	9.14076	9.05075	8.26151	8.48466	8.93022
2015	25	Sichuan	6.59338	32.0989	44.0822	43.6817	8.52397	10.1737	8.43096	9.59492	9.56359	8.52518	8.65694	9.51244
2016	25	Sichuan	6.6293	32.741	40.8335	47.234	8.60319	10.2519	8.53062	9.65454	9.63822	8.57923	8.77247	9.56141
2017	25	Sichuan	6.63014	33.8783	38.7454	49.7286	8.68067	10.3329	8.57738	9.722	9.69013	8.67136	8.86851	9.60818
2018	25	Sichuan	6.66928	36.3171	37.6682	51.4496	8.80852	10.4108	8.6916	9.77174	9.74331	8.77094	8.95625	9.66319
2019	25	Sichuan	6.62653	37.3355	37.252	52.4355	8.92652	10.4955	8.74305	9.85746	9.8094	8.87674	9.01128	9.75106
2020	25	Sichuan	6.68861	40.5792	36.1555	52.4109	8.99231	10.552	8.78737	9.82996	9.82115	8.81197	8.98765	9.74857
2021	25	Sichuan	6.64316	40.9192	36.9566	52.5296	9.02449	10.6321	8.83666	9.90792	9.89171	8.88252	9.0697	9.81372
2010	26	Tianjin	3.94443	20.1346	52.5	46	8.8408	9.92318	7.73932	9.35958	9.07474	8.5515	8.5121	9.09738
2011	26	Tianjin	5.02949	23.673	52.4	46.2	8.85409	9.97854	7.76339	9.42557	9.13639	8.60652	8.56972	9.15744
2012	26	Tianjin	4.1714	27.1117	51.68	46.9871	8.76502	10.0474	7.75914	9.49306	9.19526	8.65868	8.60239	9.22676
2013	26	Tianjin	4.54187	28.1415	50.6	48.1	8.797	9.995	7.82058	9.54171	9.24409	8.71224	8.76344	9.21274
2014	26	Tianjin	4.52821	27.5768	49.2	49.6	8.83085	10.0598	8.50247	9.48038	9.44825	8.5832	8.89649	9.27994
2015	26	Tianjin	5.97272	23.765	46.5844	52.1529	9.20342	10.4371	8.89016	9.85057	9.88646	8.78983	9.11275	9.75029
2016	26	Tianjin	6.87451	26.7395	42.3326	56.4361	9.46265	10.5216	8.96841	9.92786	9.95098	8.90542	9.2281	9.80727
2017	26	Tianjin	6.29861	27.0644	40.9376	58.1515	9.62503	10.6035	9.0172	10.0006	9.9974	9.02576	9.24899	9.89795
2018	26	Tianjin	6.67735	25.4285	40.457	58.6248	9.67558	10.6684	9.09978	10.0733	10.056	9.14413	9.36515	9.95136
2019	26	Tianjin	6.5875	27.7057	35.2366	63.4501	9.64362	10.739	9.18529	10.129	10.0946	9.26853	9.41716	10.0219
2020	26	Tianjin	6.35333	37.6429	34.1108	64.3968	9.70449	10.7718	9.16682	9.96743	10.0344	8.99917	9.37718	9.85634
2021	26	Tianjin	6.43283	39.5409	37.3004	61.2641	9.70321	10.8491	9.25152	10.1522	10.1185	9.32988	9.47665	10.0439
2010	27	Xinjiang	6.67076	31.1939	47.7	32.5	7.83439	9.32048	7.15715	8.8623	8.62628	7.92575	7.85975	8.65749
2011	27	Xinjiang	7.22355	31.1462	48.8	34	7.92021	9.39532	7.17215	8.97204	8.73984	7.98461	7.92749	8.7656
2012	27	Xinjiang	7.32902	31.2029	46.39	36.0169	7.9861	9.50638	7.37031	9.0864	8.86794	8.10825	8.09067	8.87606
2013	27	Xinjiang	7.26991	32.4988	45	37.4	8.03389	9.63161	7.39507	9.14407	8.86671	8.26739	8.31319	8.84064
2014	27	Xinjiang	7.19237	32.9328	42.6	40.8	8.09213	9.70476	8.03027	9.15033	9.04622	8.29498	8.46669	8.95368
2015	27	Xinjiang	7.49448	34.1136	38.5681	44.7122	8.33711	10.1764	8.70555	9.61324	9.54712	8.85274	8.70555	9.61324
2016	27	Xinjiang	7.29891	36.7914	37.794	45.1177	8.34379	10.2564	8.53458	9.68911	9.59991	8.77416	8.79755	9.5895
2017	27	Xinjiang	7.50755	35.9532	39.7988	45.9405	8.42024	10.3345	8.6206	9.7557	9.67312	8.84104	8.92264	9.63542
2018	27	Xinjiang	7.71778	35.1896	40.3553	45.7741	8.59914	10.3971	8.68761	9.81259	9.73182	8.90192	8.95058	9.70984
2019	27	Xinjiang	7.40805	43.825	35.2685	51.6276	8.66682	10.4534	8.74313	9.86925	9.79161	8.95043	9.01514	9.76236
2020	27	Xinjiang	7.0934	35.9507	34.3861	51.2543	8.62838	10.4585	8.69683	9.73907	9.72362	8.73938	8.97419	9.61947
2021	27	Xinjiang	6.8285	35.6483	37.3345	47.9254	8.62119	10.5359	8.76405	9.86911	9.81193	8.91919	9.06379	9.74609
2010	28	Yunnan	6.35609	31.9572	44.6	40	7.85906	9.48573	7.00541	8.98425	8.68676	8.05679	8.02195	8.70483
2011	28	Yunnan	6.54593	30.0581	42.5	41.6	7.9529	9.58404	6.99744	9.04633	8.74658	8.09926	8.00685	8.79174
2012	28	Yunnan	6.86656	29.7749	42.87	41.0857	8.06988	9.68067	7.10751	9.14026	8.84538	8.18927	8.13196	8.87387
2013	28	Yunnan	6.68674	35.1139	42	41.8	8.10237	9.71136	7.46342	9.14782	8.85808	8.32022	8.33222	8.851
2014	28	Yunnan	6.39725	34.507	41.2	43.3	8.18299	9.76439	8.0524	9.049	8.93846	8.30198	8.45675	8.84572
2015	28	Yunnan	6.96	31.6919	39.7684	45.1369	8.47637	10.1801	8.44973	9.39275	9.45415	8.27229	8.74455	9.24942
2016	28	Yunnan	7.05664	33.0283	38.4771	46.6794	8.47887	10.2615	8.50704	9.52317	9.49772	8.57416	8.79567	9.39406
2017	28	Yunnan	6.89096	33.0221	37.8898	47.8312	8.64189	10.3416	8.5306	9.58136	9.53443	8.6538	8.85629	9.43677
2018	28	Yunnan	6.91267	33.5188	38.9094	47.1157	8.90707	10.4189	8.71554	9.6505	9.63363	8.75726	8.99116	9.51743
2019	28	Yunnan	7.0618	33.765	34.2821	52.6381	8.98845	10.4979	8.79774	9.73125	9.7107	8.84816	9.07342	9.59794
2020	28	Yunnan	6.93024	37.3808	33.7965	51.5272	9.02003	10.5321	8.82422	9.7854	9.78069	8.83643	9.14874	9.62686
2021	28	Yunnan	6.81717	37.886	35.3242	50.4192	8.97069	10.619	8.92092	9.90117	9.88831	8.95443	9.2225	9.75953
2010	29	Zhejiang	4.32169	24.8289	51.6	43.5	8.97513	10.0587	7.59729	9.49203	9.08879	8.76264	8.5942	9.19484
2011	29	Zhejiang	4.92931	21.9408	51.2	43.9	8.98422	10.131	7.66399	9.57772	9.18055	8.83393	8.64764	9.29404
2012	29	Zhejiang	5.00798	22.6715	49.95	45.2358	9.04148	10.219	7.6747	9.61218	9.19764	8.88532	8.67896	9.32554
2013	29	Zhejiang	5.19267	22.1166	49.1	46.1	9.05589	10.2673	7.8795	9.64248	9.25631	8.93296	8.87533	9.29604
2014	29	Zhejiang	5.35917	22.3619	47.7	47.8	8.98823	10.333	8.74285	9.57914	9.53204	8.84377	8.99066	9.44919
2015	29	Zhejiang	5.87085	28.4416	45.9624	49.7637	9.28313	10.6854	9.05847	9.907	10.0041	8.78635	9.3913	9.72182
2016	29	Zhejiang	5.96922	28.055	44.855	50.986	9.34548	10.7629	9.0832	9.96466	10.037	8.88325	9.43239	9.7746
2017	29	Zhejiang	5.98976	29.1654	42.9454	53.3189	9.50525	10.8447	9.21343	9.99395	10.0942	8.952	9.50072	9.8285
2018	29	Zhejiang	6.04475	32.2336	41.8275	54.6723	9.63181	10.9255	9.3166	10.0638	10.1568	9.08606	9.55849	9.92493
2019	29	Zhejiang	6.08487	32.4716	42.6076	54.0286	9.6991	11.0051	9.39702	10.1447	10.2316	9.18422	9.63856	10.0062
2020	29	Zhejiang	6.23132	32.161	40.8785	55.7643	9.77821	11.0461	9.45233	10.063	10.2256	9.05898	9.65837	9.93035
2021	29	Zhejiang	6.33535	33.3298	42.4243	54.5707	9.9226	11.1344	9.52694	10.2566	10.346	9.3112	9.76489	10.1179
