# Supplementary material for: Research on the economic effects of housing support expenditures under the perspective of consumption heterogeneity: Evidence from China
Source: PLoS One. 2024 Sep 12;19(9):e0306138. doi: 10.1371/journal.pone.0306138 (PMC11392229; doi:10.1371/journal.pone.0306138)
Supplement: S1 File — (ZIP) [file pone.0306138.s001.zip › Supporting information/Table 8. Systematic GMM regression results of structural essential and non-essential consumption expenditures.xls]

## Sheet: DATA1999-2009
year	id	province	lnHse	lnChp	lnIncome	Service	Bring	Industry	lnConsume3	lnConsume4
1999	1	Gansu	4.29071	7.14992	8.43471	34.0115	34.8214	45.47	7.83959	7.12961
2000	1	Gansu	4.56956	7.17969	8.53673	35.6045	30.8511	44.73	7.91672	7.33746
2001	1	Gansu	4.86375	7.11655	8.59786	35.8	33.1343	44.9	7.96596	7.35858
2002	1	Gansu	4.67046	7.17522	8.73834	35.9	36.7717	45.7	8.11841	7.48398
2003	1	Gansu	5.1418	7.12724	8.8086	35.2882	32.7686	46.58	8.16386	7.50357
2004	1	Gansu	4.96198	7.4334	8.8986	33.3145	33.483	48.63	8.26755	7.59971
2005	1	Gansu	4.46202	7.52058	8.9787	40.7	37.1335	43.4	8.35451	7.67561
2006	1	Gansu	4.78547	7.42449	9.06497	39.5	34.8426	45.8	8.38986	7.76563
2007	1	Gansu	5.42475	7.58118	9.12949	38.4	35.7728	47.3	8.4543	7.84774
2008	1	Gansu	5.25562	7.39218	9.14403	39.1	37.9945	46.3	8.4907	7.70486
2009	1	Gansu	5.28759	7.62116	9.21937	40.2	36.6624	45.1	8.54485	7.77488
1999	2	Anhui	4.71668	7.11639	8.55432	30.5488	43.0234	43.97	7.93099	7.10298
2000	2	Anhui	4.63711	7.05836	8.58958	33.2342	38.5191	42.67	7.99622	7.19195
2001	2	Anhui	4.89816	7.0498	8.65807	34.2	39.7886	43	8.04729	7.28765
2002	2	Anhui	4.40499	7.16197	8.72927	34.9	45.7627	43.5	8.15136	7.23365
2003	2	Anhui	4.40005	7.30359	8.82802	36.7279	36.8681	44.82	8.19597	7.294
2004	2	Anhui	3.97701	7.42511	8.88856	35.5403	37.0896	45.09	8.27748	7.36341
2005	2	Anhui	3.75622	7.63504	8.99888	40.7	41.2904	41.3	8.37424	7.4677
2006	2	Anhui	4.08485	7.66563	9.12754	40.2	37.4081	43.1	8.47666	7.6358
2007	2	Anhui	3.73228	7.75119	9.23613	39	37.7426	44.7	8.53577	7.8386
2008	2	Anhui	4.3802	7.79395	9.30156	37.4	38.3495	46.6	8.61494	7.83139
2009	2	Anhui	4.37822	7.95338	9.39375	36.4	35.1325	48.7	8.70419	7.90101
1999	3	Beijing	2.85553	8.63888	9.1191	57.3361	31.559	38.7	8.44544	7.93735
2000	3	Beijing	5.73824	8.46646	9.20433	58.3066	25.5269	38.06	8.47973	8.11408
2001	3	Beijing	6.21755	8.46459	9.28593	60.5	24.514	36.2	8.50768	8.11946
2002	3	Beijing	6.3734	8.42226	9.37785	62.2	27.1319	34.8	8.68138	8.25943
2003	3	Beijing	6.33596	8.4143	9.48335	61.5763	26.5721	35.81	8.70567	8.40984
2004	3	Beijing	6.35101	8.46941	9.59293	60.0013	25.0904	37.6	8.82237	8.44543
2005	3	Beijing	5.77355	8.75021	9.69974	69.1	26.2093	29.5	8.87462	8.53521
2006	3	Beijing	5.71417	8.93997	9.81462	70.9	26.4578	27.8	8.96456	8.65853
2007	3	Beijing	5.18614	9.24934	9.88677	72.1	24.1578	26.8	8.99204	8.64363
2008	3	Beijing	5.31582	9.27215	9.95467	73.2	24.5845	25.7	9.04772	8.61521
2009	3	Beijing	5.91516	9.39312	10.0485	75.5	24.5747	23.5	9.10531	8.77488
1999	4	Chongqing	4.59043	7.22766	8.68905	39.943	39.4759	40.85	8.18685	7.54391
2000	4	Chongqing	4.51917	7.24216	8.78507	40.8239	32.513	41.37	8.24227	7.60208
2001	4	Chongqing	4.6907	7.29118	8.83673	41.7	35.041	41.6	8.27296	7.64882
2002	4	Chongqing	4.73879	7.3708	8.91484	42	34.3305	42	8.33707	7.76779
2003	4	Chongqing	4.95576	7.39058	9.02078	41.6296	33.6996	43.42	8.46412	7.83773
2004	4	Chongqing	4.46816	7.45589	9.1151	39.5	35.3437	44.32	8.54921	7.90044
2005	4	Chongqing	4.5268	7.63793	9.21266	43.9	36.8555	41	8.59021	8.0259
2006	4	Chongqing	5.25479	7.67548	9.31095	44.8	36.9849	43	8.67334	8.05147
2007	4	Chongqing	5.48844	7.81141	9.34927	42.4	35.2796	45.9	8.69782	8.01836
2008	4	Chongqing	5.75282	7.77987	9.42706	41	38.0085	47.7	8.80171	8.0031
2009	4	Chongqing	5.96816	8.00821	9.53534	37.9	39.128	52.8	8.88065	8.15509
1999	5	Fujian	4.92802	7.6324	8.84652	39.8308	40.0054	42.46	8.26461	7.28076
2000	5	Fujian	4.66451	7.61055	8.89517	40.008	32.3853	43.65	8.22591	7.49517
2001	5	Fujian	4.4728	7.59402	9.02432	39.9	36.213	44.8	8.31286	7.56608
2002	5	Fujian	3.78731	7.66753	9.13257	39.7	32.6307	46.1	8.41279	7.68357
2003	5	Fujian	3.77872	7.72576	9.21004	39.1138	33.7595	47.64	8.49852	7.80258
2004	5	Fujian	3.78323	7.79665	9.28384	38.4088	31.3752	48.74	8.54517	7.90763
2005	5	Fujian	4.1373	7.98944	9.36302	38.5	30.8797	48.7	8.61886	7.93014
2006	5	Fujian	4.15064	8.21168	9.46155	39.1	33.8068	49.1	8.6944	8.0704
2007	5	Fujian	4.38627	8.32148	9.53182	40	33.7957	49.2	8.73658	8.19045
2008	5	Fujian	4.8811	8.21168	9.63526	39.3	33.5275	50	8.82958	8.24582
2009	5	Fujian	4.378	8.44225	9.73853	41.3	34.3118	49.1	8.90362	8.36477
1999	6	Guangdong	3.66107	8.05864	9.135	37.554	41.9133	50.38	8.50235	7.90608
2000	6	Guangdong	3.71218	8.05786	9.18058	39.2603	32.0278	50.39	8.49398	8.03482
2001	6	Guangdong	3.46756	8.08946	9.25342	40.4	41.0388	50.2	8.51794	8.04409
2002	6	Guangdong	3.28589	8.08411	9.33455	40.8	35.8821	50.4	8.61778	8.19119
2003	6	Guangdong	3.34926	8.06254	9.43312	38.4	43.9226	53.63	8.70154	8.21976
2004	6	Guangdong	2.78465	8.1225	9.50303	36.8077	39.5711	55.43	8.75163	8.34175
2005	6	Guangdong	1.5958	8.34588	9.56326	42.9	31.3368	50.7	8.79132	8.47699
2006	6	Guangdong	1.6593	8.41601	9.62606	42.7	28.7325	51.3	8.82458	8.51007
2007	6	Guangdong	2.4908	8.57722	9.68944	43.3	29.0453	51.3	8.90391	8.65141
2008	6	Guangdong	2.41145	8.53011	9.74455	42.9	28.6917	51.6	9.00579	8.57079
2009	6	Guangdong	3.08258	8.6441	9.85784	45.7	27.3635	49.2	9.09182	8.7074
1999	7	Guangxi	2.13089	7.32449	8.6624	35.9889	47.9232	35.62	8.06092	7.34675
2000	7	Guangxi	2.23706	7.27932	8.69993	37.2389	37.0933	36.49	8.10864	7.41999
2001	7	Guangxi	2.17663	7.50243	8.82022	39.3	38.3363	35.5	8.12455	7.56524
2002	7	Guangxi	2.22497	7.56104	8.92427	40.5	29.7746	35.2	8.15926	7.63214
2003	7	Guangxi	3.0514	7.5295	8.97759	39.2994	36.2471	36.85	8.26129	7.59838
2004	7	Guangxi	1.96811	7.59025	9.0476	36.7597	34.2918	38.8	8.33756	7.66179
2005	7	Guangxi	3.80964	7.52703	9.08443	40.5	38.3773	37.1	8.3954	7.71887
2006	7	Guangxi	3.88109	7.59749	9.13227	39.7	34.9273	38.9	8.35784	7.64139
2007	7	Guangxi	3.57315	7.68816	9.28678	38.4	35.8	40.7	8.47168	7.79741
2008	7	Guangxi	3.53576	7.72168	9.36107	37.4	38.1943	42.4	8.54836	7.92103
2009	7	Guangxi	3.93364	7.88556	9.47032	37.6	37.4475	43.6	8.61123	8.0697
1999	8	Guizhou	2.73987	7.15696	8.51497	32.4282	42.1855	38.23	7.87855	7.22139
2000	8	Guizhou	4.59566	7.15402	8.56043	33.687	41.8212	39.04	7.97602	7.27962
2001	8	Guizhou	4.51184	7.04393	8.5991	36	41.1962	38.7	7.93921	7.27865
2002	8	Guizhou	4.33268	7.11693	8.69659	36.2	40.6812	40.1	8.01743	7.37445
2003	8	Guizhou	4.71401	7.16709	8.78789	35.2796	36.9554	42.72	8.07082	7.46052
2004	8	Guizhou	4.62409	7.18657	8.86243	34.1183	37.7756	44.89	8.15666	7.50246
2005	8	Guizhou	4.52341	7.32938	8.96414	39.6	44.5155	41.8	8.28863	7.56471
2006	8	Guizhou	4.59	7.4163	9.06064	39.8	41.5097	43	8.34092	7.73002
2007	8	Guizhou	5.22733	7.54175	9.16147	41.8	42.9345	41.9	8.42365	7.76886
2008	8	Guizhou	5.1847	7.56444	9.19008	41.3	41.7561	42.3	8.47596	7.67786
2009	8	Guizhou	5.08554	7.78462	9.29396	48.2	42.3483	37.7	8.53982	7.83743
1999	9	Hainan	3.25106	7.49499	8.5917	42.4124	44.1209	20.15	7.92074	7.17045
2000	9	Hainan	3.32847	7.57596	8.58056	42.3295	40.4444	19.76	7.93279	7.148
2001	9	Hainan	5.08384	7.55204	8.67851	42.7	43.1841	20.4	7.99066	7.27369
2002	9	Hainan	4.65522	7.49685	8.84429	41.4	41.3968	20.7	8.19619	7.56118
2003	9	Hainan	4.98631	7.66532	8.91217	40.4573	38.109	22.53	8.25466	7.48443
2004	9	Hainan	4.99144	7.76682	8.9441	39.6576	38.8614	23.45	8.26893	7.52117
2005	9	Hainan	4.30608	7.94991	8.98052	41.8	41.4289	24.6	8.28834	7.50785
2006	9	Hainan	4.88803	8.19666	9.11404	39.9	38.9533	27.4	8.39687	7.8063
2007	9	Hainan	4.44969	8.24599	9.22659	40.7	37.7329	29.8	8.50089	7.91773
2008	9	Hainan	3.82916	8.45539	9.30431	40.2	39.4909	29.8	8.62026	7.88413
2009	9	Hainan	2.29219	8.60082	9.39655	45.3	37.3073	26.8	8.67666	7.99708
1999	10	Hebei	5.22157	7.20934	8.60074	33.2582	34.3725	49.1	7.89983	7.23165
2000	10	Hebei	4.85163	7.27295	8.64948	33.4931	32.7547	50.3	7.96165	7.32319
2001	10	Hebei	4.85689	7.27926	8.70109	34	39.2697	49.6	8.00882	7.30709
2002	10	Hebei	5.1499	7.32085	8.82503	34.6	35.7285	49.8	8.16541	7.40549
2003	10	Hebei	4.83933	7.27064	8.88227	33.4862	32.5116	51.52	8.19645	7.487
2004	10	Hebei	4.95557	7.32682	8.93935	31.5113	30.9691	52.86	8.25948	7.44847
2005	10	Hebei	4.90158	7.46091	9.06089	33.3	32.3159	51.8	8.35766	7.63654
2006	10	Hebei	4.67584	7.56994	9.16775	33.8	32.5472	52.4	8.43337	7.71034
2007	10	Hebei	4.86766	7.73012	9.25147	34	34.3886	52.8	8.50044	7.79277
2008	10	Hebei	4.70135	7.75149	9.34031	33.2	32.1674	54.2	8.56636	7.80249
2009	10	Hebei	4.21809	7.92382	9.4429	35.2	33.4271	52	8.63405	7.89282
1999	11	Heilongjiang	4.65805	7.38337	8.46321	32.1812	32.4429	54.8	7.8607	6.90383
2000	11	Heilongjiang	5.22512	7.47415	8.54316	31.5847	29.5842	57.44	7.93741	7.08552
2001	11	Heilongjiang	5.28861	7.49173	8.63451	32.4	30.927	56.1	8.00062	7.21626
2002	11	Heilongjiang	4.91813	7.50975	8.75874	32.8	29.758	55.6	8.08788	7.2452
2003	11	Heilongjiang	4.89691	7.49917	8.8409	31.5294	28.5168	57.17	8.18782	7.37323
2004	11	Heilongjiang	4.82749	7.53941	8.91821	29.4157	26.2266	59.5	8.25279	7.45368
2005	11	Heilongjiang	4.25639	7.61059	9.01196	33.7	28.6642	53.9	8.34781	7.55137
2006	11	Heilongjiang	4.25874	7.63777	9.0986	33.7	28.5753	54.4	8.40231	7.61306
2007	11	Heilongjiang	4.30226	7.70369	9.15577	34.7	28.5763	52.3	8.47157	7.68361
2008	11	Heilongjiang	4.90413	7.79141	9.22988	34.4	27.8272	52.5	8.59715	7.68539
2009	11	Heilongjiang	4.83347	7.92821	9.31338	39.3	26.7939	47.3	8.70029	7.82015
1999	12	Henan	4.15658	6.92952	8.45359	30.2021	38.3956	45.25	7.85418	6.95094
2000	12	Henan	4.36693	7.14791	8.51295	30.4088	37.516	46.98	7.93561	7.09548
2001	12	Henan	4.41205	7.1217	8.60595	31	37.2339	47.1	7.99455	7.16924
2002	12	Henan	4.25637	7.23401	8.77826	31.3	39.2211	47.8	8.0372	7.3705
2003	12	Henan	4.42724	7.22313	8.86505	32.0199	36.0134	50.39	8.11592	7.44082
2004	12	Henan	4.26864	7.2954	8.91879	30.0877	35.6076	51.22	8.13564	7.44978
2005	12	Henan	4.35423	7.4463	9.01605	30	35.5208	52.1	8.24226	7.56928
2006	12	Henan	4.60777	7.50951	9.12833	29.8	35.6226	53.8	8.32474	7.67476
2007	12	Henan	4.84328	7.57013	9.23251	30.1	33.802	55.2	8.43745	7.76453
2008	12	Henan	4.52155	7.54452	9.31186	28.6	33.8075	56.9	8.51704	7.78061
2009	12	Henan	4.9533	7.68724	9.40638	29.3	36.6071	56.5	8.60107	7.8865
1999	13	Hubei	4.73773	7.16704	8.58728	34.1128	39.6615	48.94	8.04136	7.21432
2000	13	Hubei	4.60856	7.2211	8.64535	34.8505	33.701	49.66	8.09075	7.32261
2001	13	Hubei	4.85288	7.21345	8.69963	35.5	34.1718	49.6	8.09851	7.39875
2002	13	Hubei	4.67158	7.28799	8.85543	36.6	35.1465	49.2	8.23858	7.60562
2003	13	Hubei	4.55716	7.29619	8.90554	37.447	29.8211	47.77	8.30131	7.58853
2004	13	Hubei	3.94162	7.35615	8.95252	36.3738	28.5767	47.46	8.33585	7.59699
2005	13	Hubei	3.93747	7.63279	9.01708	40.3	34.2207	43.1	8.3733	7.59593
2006	13	Hubei	4.52544	7.74049	9.11279	40.6	33.6949	44.4	8.4426	7.69815
2007	13	Hubei	5.15094	7.8726	9.22554	42.1	30.9171	43	8.55681	7.81984
2008	13	Hubei	5.40983	7.80184	9.30754	40.5	29.0326	43.8	8.63077	7.75784
2009	13	Hubei	5.47454	7.97189	9.40297	39.6	29.1493	46.6	8.69315	7.91022
1999	14	Hunan	4.33043	6.96885	8.67227	37.5971	36.0153	39.01	8.06017	7.41032
2000	14	Hunan	4.34594	6.97087	8.72641	39.1427	32.2291	39.6	8.08844	7.55795
2001	14	Hunan	4.71752	7.12744	8.82397	39.8	35.8189	39.5	8.15868	7.6327
2002	14	Hunan	4.79873	7.19248	8.85389	40.5	35.2642	40	8.16357	7.64897
2003	14	Hunan	5.36461	7.24183	8.93759	42.2109	32.5545	38.68	8.22917	7.73424
2004	14	Hunan	4.81725	7.2684	9.01336	39.9483	33.3812	39.46	8.31478	7.81477
2005	14	Hunan	3.73219	7.32103	9.09305	40.5	33.5813	39.9	8.41881	7.81459
2006	14	Hunan	3.9455	7.47687	9.1756	40.8	34.3588	41.6	8.47693	7.9042
2007	14	Hunan	3.99584	7.57326	9.28253	39.8	31.9323	42.6	8.53124	7.93383
2008	14	Hunan	4.24141	7.54762	9.34369	37.8	31.5804	44.2	8.63631	7.85936
2009	14	Hunan	4.7309	7.70286	9.43439	41.4	34.3732	43.5	8.69205	8.01493
1999	15	Jiangsu	5.27933	7.36771	8.79952	36.1	36.5946	50.93	8.11536	7.45967
2000	15	Jiangsu	4.80919	7.40428	8.83881	36.3016	32.4464	51.68	8.14931	7.56929
2001	15	Jiangsu	4.74951	7.4951	8.91896	37	36.5052	51.6	8.16083	7.65188
2002	15	Jiangsu	4.62066	7.57801	9.03839	37.3	35.4166	52.2	8.33437	7.62907
2003	15	Jiangsu	4.78866	7.70132	9.15412	36.6	35.4953	54.47	8.40166	7.78003
2004	15	Jiangsu	4.93279	7.85308	9.2416	34.8739	32.9892	56.59	8.46059	7.82101
2005	15	Jiangsu	4.72708	8.07025	9.3837	35.4	31.1459	56.6	8.55608	8.04741
2006	15	Jiangsu	5.03461	8.12176	9.50194	36.3	30.6535	56.6	8.63989	8.16004
2007	15	Jiangsu	5.22131	8.19567	9.6131	37.4	28.8378	55.6	8.7085	8.22496
2008	15	Jiangsu	5.29324	8.1507	9.69355	38.1	30.3784	55	8.78744	8.25435
2009	15	Jiangsu	5.40747	8.36237	9.79317	39.6	31.1284	53.9	8.85327	8.40419
1999	16	Jiangxi	3.71605	6.7093	8.46873	37.7197	36.4145	38.62	7.82696	6.91441
2000	16	Jiangxi	4.27867	6.83463	8.52596	40.7959	36.5912	34.98	7.80787	7.02231
2001	16	Jiangxi	4.08372	6.86057	8.60386	40.5	41.2345	36.2	7.86048	7.14205
2002	16	Jiangxi	4.2632	6.94673	8.74221	39.3	40.4945	38.8	7.99555	7.33197
2003	16	Jiangxi	4.51302	7.06794	8.81854	36.8	37.805	43.36	8.08042	7.36651
2004	16	Jiangxi	4.34363	7.12617	8.87707	33.9966	36.2185	45.65	8.13062	7.41627
2005	16	Jiangxi	4.13852	7.25437	8.99352	34.8	42.9981	47.3	8.25424	7.52957
2006	16	Jiangxi	3.52569	7.35593	9.08676	33.5	41.0964	49.7	8.32584	7.61077
2007	16	Jiangxi	4.61781	7.5064	9.22552	31.9	39.4711	51.7	8.44033	7.7384
2008	16	Jiangxi	4.52034	7.47964	9.28475	30.9	36.7143	52.7	8.51146	7.75245
2009	16	Jiangxi	4.22135	7.69853	9.3766	34.4	36.7333	51.2	8.59546	7.93588
1999	17	Jilin	4.62934	7.26962	8.4286	34.4007	31.6531	40.23	7.89715	6.95714
2000	17	Jilin	5.07078	7.26707	8.51682	34.1634	29.2939	43.94	7.99164	7.10826
2001	17	Jilin	5.33648	7.34956	8.60655	36.5	29.2092	43.3	8.02222	7.23873
2002	17	Jilin	5.21287	7.42817	8.77347	36.6	28.0861	43.5	8.17419	7.36829
2003	17	Jilin	4.63371	7.36113	8.87509	35.3731	27.4441	45.33	8.25175	7.48016
2004	17	Jilin	4.63259	7.50332	8.95227	34.4107	26.753	46.63	8.31533	7.54634
2005	17	Jilin	4.74375	7.49405	9.04159	39.1	27.5618	43.6	8.42764	7.61713
2006	17	Jilin	4.77991	7.54483	9.14764	39.5	26.5292	44.8	8.48148	7.7143
2007	17	Jilin	5.17812	7.63811	9.24858	38.3	27.5627	46.8	8.59781	7.80836
2008	17	Jilin	4.88892	7.67386	9.32739	38	26.7302	47.7	8.68764	7.8617
2009	17	Jilin	5.56423	7.82613	9.41596	37.9	27.0641	48.7	8.80089	7.98321
1999	18	Liaoning	4.66555	7.55956	8.50979	39.5382	34.6231	47.98	7.98375	7.01173
2000	18	Liaoning	4.89454	7.6382	8.59939	39.0061	30.42	50.21	8.03823	7.18259
2001	18	Liaoning	5.03062	7.663	8.67918	40.7	32.2259	48.5	8.09386	7.27664
2002	18	Liaoning	5.1212	7.68005	8.80847	41.4	28.5191	47.8	8.24093	7.42996
2003	18	Liaoning	4.79723	7.73697	8.90086	41.4466	31.67	48.29	8.35565	7.55263
2004	18	Liaoning	4.70274	7.76103	8.97412	41.0885	29.8364	47.71	8.39751	7.60894
2005	18	Liaoning	4.1092	7.90175	9.09526	39.6	30.142	49.4	8.52432	7.68525
2006	18	Liaoning	5.39619	7.98465	9.21389	38.3	28.8784	51.1	8.60234	7.73447
2007	18	Liaoning	5.22185	8.06683	9.33971	36.6	29.0579	53.1	8.7025	7.90363
2008	18	Liaoning	5.13264	8.098	9.454	34.5	29.6159	55.8	8.83493	8.03485
2009	18	Liaoning	5.37375	8.16887	9.54483	38.7	28.4386	52	8.90727	8.17193
1999	19	Neimeng	4.86485	7.0449	8.46722	32.3159	34.8167	40.65	7.74127	7.05377
2000	19	Neimeng	5.21078	7.02235	8.52676	35.2553	32.376	39.71	7.82384	7.21983
2001	19	Neimeng	5.13423	7.09993	8.59711	36.3	35.0228	40.5	7.87558	7.29475
2002	19	Neimeng	4.99317	7.12351	8.69311	36.4	33.9066	42	8.06162	7.38863
2003	19	Neimeng	4.23467	7.11991	8.82597	35.1737	33.508	45.29	8.14323	7.50798
2004	19	Neimeng	4.4286	7.19312	8.94819	32.2091	30.1727	49.13	8.24563	7.64006
2005	19	Neimeng	4.33692	7.33873	9.04564	39.4	32.5642	45.5	8.33329	7.72823
2006	19	Neimeng	5.26196	7.41756	9.15857	37.8	30.54	48.6	8.39973	7.85644
2007	19	Neimeng	5.49532	7.59086	9.29471	35.7	30.7786	51.8	8.55082	8.00222
2008	19	Neimeng	6.11782	7.63873	9.39608	33.3	29.602	55	8.68216	8.05119
2009	19	Neimeng	5.83852	7.8219	9.49307	38	29.2893	52.5	8.79285	8.23428
1999	20	Ningxia	4.47222	7.24708	8.41484	37.5999	33.8475	42.52	7.79326	7.05272
2000	20	Ningxia	4.85961	7.21235	8.51156	37.4967	34.8148	45.2	7.90272	7.34392
2001	20	Ningxia	4.53383	7.36534	8.61963	38.4	36.5889	45	7.9604	7.45366
2002	20	Ningxia	4.93385	7.52712	8.71584	38	33.9259	45.9	8.10326	7.50985
2003	20	Ningxia	5.19154	7.51404	8.77465	35.771	34.9561	49.83	8.15546	7.49395
2004	20	Ningxia	5.28222	7.48857	8.84266	33.8438	34.2153	52.01	8.22556	7.52219
2005	20	Ningxia	4.21935	7.64553	8.94119	41.7	38.2993	46.4	8.29756	7.61652
2006	20	Ningxia	4.6113	7.54846	9.05002	39.6	36.6337	49.2	8.39963	7.71561
2007	20	Ningxia	4.67371	7.53307	9.16812	38.2	36.1617	50.8	8.45304	7.70155
2008	20	Ningxia	5.33309	7.58796	9.26677	36.2	37.0641	52.9	8.56616	7.8515
2009	20	Ningxia	5.6333	7.82279	9.34448	41.7	34.7116	48.9	8.61213	7.967
1999	21	Qinghai	5.3912	7.28756	8.46106	41.9355	36.3636	41.06	7.90008	7.11141
2000	21	Qinghai	4.81646	7.12526	8.55964	42.1336	33.3333	43.25	7.92886	7.27754
2001	21	Qinghai	5.37593	7.07117	8.65429	41.9	34.8129	43.9	7.98338	7.42132
2002	21	Qinghai	5.47019	7.11761	8.68622	41.7	36.3636	45.1	8.08208	7.37921
2003	21	Qinghai	5.50928	7.22524	8.75725	40.9523	35.0842	47.22	8.13209	7.43079
2004	21	Qinghai	5.12414	7.28205	8.81837	38.8337	33.0775	48.75	8.16127	7.50318
2005	21	Qinghai	4.75963	7.43172	8.91783	39.3	35.0534	48.7	8.26116	7.55711
2006	21	Qinghai	4.14055	7.46059	9.01018	37.5	36.2448	51.6	8.26859	7.62063
2007	21	Qinghai	4.66171	7.58446	9.08159	36	34.5553	53.3	8.35261	7.68992
2008	21	Qinghai	4.49824	7.56168	9.12102	34	35.9756	55.1	8.4024	7.5903
2009	21	Qinghai	2.99563	7.55348	9.17644	36.9	34.6436	53.2	8.44116	7.62962
1999	22	Shangdong	4.69149	7.20341	8.66716	35.7038	38.1887	48.36	7.96571	7.39914
2000	22	Shangdong	4.94233	7.2514	8.76609	35.4638	32.3868	49.69	8.03608	7.53474
2001	22	Shangdong	4.84473	7.26127	8.84513	36.3	33.5981	49.3	8.06985	7.5689
2002	22	Shangdong	4.77585	7.37089	8.92801	36.5	32.2811	50.3	8.16399	7.61562
2003	22	Shangdong	4.68301	7.42005	9.01897	34.5644	35.1423	53.53	8.23562	7.6935
2004	22	Shangdong	5.02175	7.57842	9.10772	32.1993	33.8865	56.32	8.30422	7.75823
2005	22	Shangdong	4.62523	7.73796	9.22658	32	32.4479	57.4	8.41438	7.84095
2006	22	Shangdong	4.11961	7.77425	9.34285	32.6	30.1723	57.7	8.50315	8.00623
2007	22	Shangdong	4.81126	7.87054	9.4623	33.4	31.9472	56.9	8.6218	8.06055
2008	22	Shangdong	4.73878	7.84675	9.54981	33.4	32.5227	57	8.72408	8.1106
2009	22	Shangdong	4.68442	8.01298	9.63871	34.7	32.0576	55.8	8.79598	8.22779
1999	23	Shanxi1	5.07802	6.9344	8.37224	38.8975	40.0707	50.49	7.76855	7.01572
2000	23	Shanxi1	4.93445	6.97337	8.41051	38.7125	38.0552	50.35	7.78645	7.20204
2001	23	Shanxi1	4.77891	7.1662	8.54759	38.8	38.1673	51.6	7.84478	7.23676
2002	23	Shanxi1	4.9249	7.24974	8.71517	36.5	38.0211	53.7	8.01264	7.36922
2003	23	Shanxi1	4.78849	7.35005	8.8163	34.6851	37.643	56.56	8.08366	7.42268
2004	23	Shanxi1	4.83081	7.42731	8.90146	32.1771	35.4831	59.49	8.13746	7.5138
2005	23	Shanxi1	4.64347	7.61422	9.00538	37.4	36.9483	56.3	8.2662	7.55311
2006	23	Shanxi1	4.84984	7.49045	9.10506	36.4	33.2386	57.8	8.34504	7.70853
2007	23	Shanxi1	5.06836	7.57303	9.2067	35.3	33.5365	60	8.42586	7.79007
2008	23	Shanxi1	4.20863	7.55116	9.26508	34.2	33.0649	61.5	8.50472	7.67438
2009	23	Shanxi1	4.21561	7.70001	9.3394	39.2	32.627	54.3	8.54799	7.80313
1999	24	Shanxi2	5.61229	6.9489	8.4739	38.8677	44.0387	43.15	7.88876	7.24423
2000	24	Shanxi2	5.83129	7.1303	8.56714	39.1289	34.6065	44.07	7.94151	7.36207
2001	24	Shanxi2	5.3792	7.35484	8.63395	40.2	38.0704	44.3	7.97846	7.51474
2002	24	Shanxi2	5.65801	7.36296	8.79576	39.6	39.1067	45.5	8.17641	7.6285
2003	24	Shanxi2	5.19293	7.34234	8.86054	39.3979	35.5549	47.26	8.22904	7.65904
2004	24	Shanxi2	5.17263	7.43361	8.92702	37.1669	34.6849	49.14	8.30091	7.7138
2005	24	Shanxi2	4.90205	7.59865	9.0172	37.8	35.5563	50.3	8.37065	7.74725
2006	24	Shanxi2	5.56475	7.75615	9.11017	35.3	33.6275	53.9	8.43466	7.92639
2007	24	Shanxi2	5.34667	7.76917	9.20954	34.9	34.9859	54.2	8.53516	7.91296
2008	24	Shanxi2	5.01914	7.82737	9.32698	32.9	32.0333	56.1	8.64546	7.95718
2009	24	Shanxi2	5.40612	7.91531	9.42135	38.5	32.5099	51.9	8.73043	8.06115
1999	25	Sichuan	4.59425	7.20786	8.62766	32.7058	43.6421	41.94	8.06336	7.25162
2000	25	Sichuan	4.8661	7.20343	8.70392	34.0173	32.6969	42.4	8.11656	7.38725
2001	25	Sichuan	4.88479	7.20627	8.7622	38.1	38.1632	39.7	8.1366	7.48517
2002	25	Sichuan	4.58354	7.22094	8.80582	38.2	37.4502	40.7	8.18294	7.54149
2003	25	Sichuan	4.48207	7.23028	8.84981	37.7846	35.58	41.53	8.22837	7.57926
2004	25	Sichuan	4.11362	7.28672	8.89571	37.7022	35.3801	41.03	8.27688	7.6502
2005	25	Sichuan	3.75711	7.48298	8.96297	38.4	37.9863	41.5	8.34023	7.70871
2006	25	Sichuan	3.76153	7.61424	9.0484	37.8	34.4022	43.7	8.37566	7.82583
2007	25	Sichuan	3.5585	7.78106	9.16283	36.5	34.1063	44.2	8.50209	7.84125
2008	25	Sichuan	3.40729	7.8408	9.24641	34.8	31.3169	46.3	8.60951	7.80768
2009	25	Sichuan	3.18493	7.93983	9.33093	36.7	35.55	47.4	8.6763	8.00326
1999	26	Tianjin	6.16576	7.71913	8.9535	46.0064	35.2894	49.1	8.26141	7.62319
2000	26	Tianjin	6.20364	7.75677	9.01968	45.4842	29.0323	50.03	8.30099	7.68987
2001	26	Tianjin	6.40151	7.76483	9.10352	46.6	32.1317	49.2	8.38417	7.87549
2002	26	Tianjin	6.52157	7.81493	9.14895	47.1	32.7226	48.8	8.47253	7.80865
2003	26	Tianjin	6.66829	7.81696	9.23808	45.4601	30.6882	50.88	8.57934	7.83315
2004	26	Tianjin	6.39373	8.00735	9.32188	43.2975	29.036	53.21	8.66696	7.9281
2005	26	Tianjin	5.56102	8.25575	9.40377	41.5	26.5275	55.5	8.74339	8.00597
2006	26	Tianjin	6.38374	8.40396	9.51109	40.2	27.6473	57.1	8.79257	8.12889
2007	26	Tianjin	6.26919	8.55931	9.6054	40.5	27.514	57.3	8.87186	8.23959
2008	26	Tianjin	6.89408	8.54121	9.72453	37.9	29.7193	60.1	8.94504	8.26539
2009	26	Tianjin	6.92317	8.68619	9.83138	45.3	26.2254	53	9.02403	8.42711
1999	27	Xinjiang	4.1105	7.23993	8.60245	37.5962	36.63	39.43	7.93369	7.29458
2000	27	Xinjiang	5.96132	7.26023	8.66077	35.8659	33.4702	43.01	7.98097	7.37635
2001	27	Xinjiang	6.29897	7.29476	8.74633	38.2	34.6109	42.4	8.04906	7.44873
2002	27	Xinjiang	5.89997	7.4292	8.83333	38.8	33.7825	42.1	8.16894	7.63715
2003	27	Xinjiang	5.8929	7.47059	8.86751	35.5702	35.3397	42.44	8.18594	7.5453
2004	27	Xinjiang	5.61227	7.31313	8.89148	33.8786	32.0736	45.91	8.20902	7.56001
2005	27	Xinjiang	5.75573	7.43327	8.94865	35.7	37.5947	44.7	8.29459	7.58985
2006	27	Xinjiang	5.924	7.45664	9.04359	34.7	38.6336	48	8.36729	7.65783
2007	27	Xinjiang	5.20859	7.52464	9.14887	35.4	37.1122	46.8	8.47937	7.76866
2008	27	Xinjiang	5.10845	7.52728	9.18094	33.9	35.1926	49.6	8.52051	7.7609
2009	27	Xinjiang	5.0664	7.67626	9.24906	37.1	36.4956	45.1	8.58096	7.85589
1999	28	Yunnan	4.22656	7.40914	8.74093	33.3263	44.3317	44.46	8.14021	7.35987
2000	28	Yunnan	5.12078	7.48536	8.78857	34.5554	33.2447	43.13	8.1636	7.53185
2001	28	Yunnan	4.92039	7.61392	8.87989	35.8	37.904	42.5	8.22163	7.51321
2002	28	Yunnan	5.15327	7.60653	8.95003	36.3	38.3971	42.6	8.32274	7.64393
2003	28	Yunnan	4.94547	7.57717	8.99113	36.2294	39.2103	43.37	8.36638	7.61542
2004	28	Yunnan	4.90744	7.56728	9.08068	35.1737	38.9799	44.41	8.45888	7.62715
2005	28	Yunnan	4.47193	7.64131	9.10766	39.5	38.7661	41.2	8.4597	7.64669
2006	28	Yunnan	4.42129	7.71732	9.17214	38.5	34.9817	42.8	8.4786	7.71566
2007	28	Yunnan	4.45585	7.69076	9.24712	39.1	36.3853	43.3	8.55026	7.59132
2008	28	Yunnan	4.78884	7.72539	9.33606	39.1	35.4548	43	8.64588	7.64066
2009	28	Yunnan	4.6779	7.80973	9.41577	40.8	37.473	41.9	8.72307	7.84103
1999	29	Zhejiang	3.915	7.55381	9.04432	34.1133	36.5825	54.11	8.34736	7.75589
2000	29	Zhejiang	4.32936	7.56508	9.13158	36.2589	30.3377	52.74	8.39968	7.84263
2001	29	Zhejiang	4.33338	7.62064	9.25582	38.4	33.0776	51.3	8.47944	8.05138
2002	29	Zhejiang	4.57662	7.78461	9.38081	40	34.0247	51.1	8.64705	8.04752
2003	29	Zhejiang	4.9882	7.91635	9.49344	39.6594	33.7946	52.59	8.71978	8.20479
2004	29	Zhejiang	5.11041	8.01552	9.56406	38.9754	28.4856	53.77	8.77276	8.2837
2005	29	Zhejiang	5.36005	8.32044	9.66251	40	30.7885	53.4	8.85899	8.47277
2006	29	Zhejiang	5.46361	8.41853	9.7655	40.1	29.8992	54	8.92211	8.56343
2007	29	Zhejiang	5.22096	8.57264	9.84642	40.7	30.8314	54	8.94177	8.57425
2008	29	Zhejiang	4.96609	8.60509	9.8993	41	29.2762	53.9	9.00962	8.53748
2009	29	Zhejiang	5.08473	8.84083	9.99169	43.1	29.899	51.8	9.05959	8.73349

## Sheet: DATA2010-2021
year	id	province	lnHse	Bring	Industry	Service	lnChp	lnIncome	lnConsume3	lnConsume4
2010	1	Gansu	6.23896	28.8516	48.2	37.3	7.81018	9.27701	8.59929	7.86037
2011	1	Gansu	6.61117	31.8211	47.4	39.1	7.83914	9.347	8.67658	7.89872
2012	1	Gansu	6.63789	31.7837	46.02	40.1686	7.88787	9.45766	8.76368	8.06822
2013	1	Gansu	6.57787	31.4479	45	41	7.94304	9.57504	8.84988	8.06661
2014	1	Gansu	6.61498	31.1746	42.8	44	8.0777	9.64598	8.98019	8.11947
2015	1	Gansu	7.04369	30.0876	36.7401	49.2092	8.43663	10.0761	9.43307	8.50837
2016	1	Gansu	6.97764	31.5939	34.9365	51.406	8.47991	10.154	9.53421	8.65076
2017	1	Gansu	7.00565	33.8711	34.3408	54.1342	8.58036	10.2315	9.59691	8.6895
2018	1	Gansu	7.14107	36.6758	33.8909	54.9365	8.59174	10.3075	9.67453	8.80967
2019	1	Gansu	7.14478	35.982	32.8323	55.1185	8.66233	10.3835	9.77498	8.83429
2020	1	Gansu	6.97433	41.4916	31.6305	55.0813	8.77447	10.4289	9.78671	8.82747
2021	1	Gansu	6.91659	41.807	33.8426	52.8345	8.69701	10.4965	9.82601	8.88843
2010	2	Anhui	5.71104	31.4108	52.1	33.9	8.15512	9.4781	8.74196	8.09273
2011	2	Anhui	6.16023	32.9048	54.3	32.5	8.22971	9.58958	8.86628	8.09033
2012	2	Anhui	6.53095	30.1148	54.64	32.7008	8.21821	9.69008	8.93649	8.27681
2013	2	Anhui	6.37552	31.3969	54.6	33	8.24633	9.74731	8.98104	8.36043
2014	2	Anhui	6.35372	32.1037	53.1	35.4	8.28945	9.81655	9.02122	8.19219
2015	2	Anhui	6.80561	33.4097	49.7456	39.0905	8.5305	10.2012	9.46739	8.36695
2016	2	Anhui	6.5824	33.9579	48.434	41.0459	8.63711	10.2804	9.5855	8.52792
2017	2	Anhui	6.51722	39.4122	47.5175	42.9249	8.72209	10.3622	9.63941	8.59078
2018	2	Anhui	6.50003	38.1272	46.1298	45.0788	8.84462	10.4456	9.6724	8.63929
2019	2	Anhui	6.41965	38.6494	41.3265	50.8175	8.90382	10.5332	9.75946	8.77403
2020	2	Anhui	6.41973	42.9049	40.5156	51.2511	8.95867	10.5826	9.73936	8.64996
2021	2	Anhui	6.40852	42.6542	40.9998	51.1774	8.97512	10.6692	9.85882	8.90501
2010	3	Beijing	5.43569	20.5755	24	75.1	9.61687	10.1085	9.17101	8.88451
2011	3	Beijing	5.52408	20.6835	23.1	76.1	9.50832	10.1774	9.21901	8.92093
2012	3	Beijing	5.26995	21.7206	22.7	76.4563	9.48628	10.2482	9.27671	8.97832
2013	3	Beijing	5.29367	21.8555	22.3	76.9	9.54	10.4163	9.31458	9.05877
2014	3	Beijing	5.58292	22.969	21.3	77.9	9.53911	10.4857	9.73671	8.98025
2015	3	Beijing	6.3132	26.1629	19.7381	79.6527	10.0123	10.8754	10.1982	9.18883
2016	3	Beijing	7.43326	28.9211	19.2622	80.2322	10.2573	10.9556	10.2371	9.2434
2017	3	Beijing	6.65414	29.8663	19.014	80.5562	10.4376	11.0414	10.2811	9.3211
2018	3	Beijing	6.5388	27.7202	18.6268	80.9817	10.53	11.1271	10.3528	9.35699
2019	3	Beijing	6.22699	28.8755	16.1573	83.5212	10.5567	11.2098	10.4284	9.43765
2020	3	Beijing	6.63262	33.3629	15.8337	83.8682	10.6616	11.2332	10.3661	9.20657
2021	3	Beijing	6.68036	35.3506	18.0498	81.6735	10.7566	11.3086	10.4543	9.39937
2010	4	Chongqing	6.09736	30.5966	55	36.4	8.20081	9.61068	8.94469	8.21161
2011	4	Chongqing	6.67526	29.5506	55.4	36.2	8.2497	9.7031	9.01351	8.26639
2012	4	Chongqing	6.72356	32.4317	52.37	39.3915	8.29475	9.80356	9.10109	8.31725
2013	4	Chongqing	5.83501	29.8411	50.5	41.4	8.36048	9.78129	9.14474	8.36843
2014	4	Chongqing	5.60692	31.0501	45.8	46.8	8.33362	9.85017	9.18227	8.30895
2015	4	Chongqing	6.12071	32.0723	44.9784	47.6848	8.51959	10.2124	9.59029	8.54095
2016	4	Chongqing	6.30875	32.8983	44.5246	48.1293	8.54908	10.2959	9.62893	8.67125
2017	4	Chongqing	6.31331	34.7948	44.1937	49.2362	8.79558	10.3795	9.6933	8.78731
2018	4	Chongqing	6.36989	36.6115	40.9012	52.3304	9.01067	10.4599	9.75158	8.84979
2019	4	Chongqing	6.35348	37.2838	40.231	53.1968	9.06612	10.5437	9.8038	8.94677
2020	4	Chongqing	6.68283	41.3169	39.9644	52.8231	9.09571	10.5968	9.84153	8.94455
2021	4	Chongqing	6.34054	41.76	40.0979	53.0118	9.17761	10.6806	9.95392	9.08421
2010	5	Fujian	4.71979	26.25	51	39.7	8.56672	9.81423	8.96272	8.4296
2011	5	Fujian	5.33958	25.3973	51.6	39.2	8.73165	9.89728	9.03015	8.50602
2012	5	Fujian	5.21671	29.6897	51.71	39.2712	8.81526	9.99233	9.09865	8.62029
2013	5	Fujian	5.14257	29.5353	52	39.1	8.83573	9.97136	9.12276	8.71664
2014	5	Fujian	5.66765	29.7767	52	39.6	8.82441	10.0372	9.34157	8.54091
2015	5	Fujian	5.78129	31.7853	50.2883	41.5588	9.05544	10.4126	9.80266	8.60122
2016	5	Fujian	6.01453	34.3621	48.9177	42.8797	9.12424	10.4917	9.87711	8.61726
2017	5	Fujian	5.83635	33.1877	47.6827	45.4062	9.13605	10.5714	9.91204	8.66713
2018	5	Fujian	5.77801	30.736	48.1297	45.2236	9.26983	10.6483	9.99432	8.73926
2019	5	Fujian	5.89673	32.8237	48.5476	45.3285	9.32412	10.7281	10.0802	8.86493
2020	5	Fujian	6.12152	39.6807	46.303	47.4737	9.40714	10.7613	10.0952	8.74178
2021	5	Fujian	6.0789	39.545	46.8472	47.216	9.44565	10.8423	10.1795	8.93377
2010	6	Guangdong	4.70267	23.9097	50	45	8.76899	9.92974	9.13846	8.79164
2011	6	Guangdong	5.14207	25.4498	49.7	45.3	8.76885	9.99666	9.17525	8.83548
2012	6	Guangdong	5.30115	24.4579	48.54	46.4704	8.77042	10.0858	9.23637	8.92511
2013	6	Guangdong	5.40192	24.793	47.3	47.8	8.86032	10.0388	9.28745	8.9755
2014	6	Guangdong	5.61773	26.0282	46.3	49	8.83681	10.1008	9.36961	8.72683
2015	6	Guangdong	6.08713	24.9391	44.7911	50.6142	9.15852	10.4561	9.88366	8.71039
2016	6	Guangdong	6.67646	25.9002	43.423	52.0078	9.29982	10.5371	9.98107	8.85365
2017	6	Guangdong	6.78814	26.7539	42.3699	53.6041	9.34277	10.6207	10.0307	8.92076
2018	6	Guangdong	6.38768	27.335	41.834	55.2554	9.46614	10.6997	10.0627	8.91915
2019	6	Guangdong	6.14817	26.4811	40.4445	55.5148	9.55499	10.7814	10.158	9.06268
2020	6	Guangdong	6.36378	32.1634	39.2288	56.4647	9.63789	10.8249	10.172	8.9025
2021	6	Guangdong	6.3987	32.2046	40.379	55.5978	9.70826	10.9124	10.2345	9.07957
2010	7	Guangxi	5.56454	34.0618	47.1	35.4	7.97435	9.541	8.66293	8.18532
2011	7	Guangxi	6.05174	35.4233	48.4	34.1	7.97673	9.58573	8.7422	8.20452
2012	7	Guangxi	6.20102	38.3051	47.93	35.4067	8.05336	9.67348	8.81022	8.28218
2013	7	Guangxi	5.93281	35.5074	47.7	36	8.12123	9.7186	8.82626	8.40856
2014	7	Guangxi	5.92929	36.3678	46.7	37.9	8.15474	9.78048	8.9094	8.12704
2015	7	Guangxi	6.62468	38.9813	45.9291	38.8032	8.43098	10.1817	9.42018	8.29062
2016	7	Guangxi	6.65395	37.0328	45.1677	39.5639	8.52556	10.2515	9.46247	8.38959
2017	7	Guangxi	6.33769	39.6886	40.2243	44.2369	8.63462	10.3256	9.51033	8.48673
2018	7	Guangxi	6.2315	40.6522	39.6656	45.4991	8.69266	10.387	9.56709	8.67804
2019	7	Guangxi	6.26302	41.1145	33.3257	50.7223	8.77028	10.4558	9.62875	8.76337
2020	7	Guangxi	6.54094	46.3543	32.0828	51.8687	8.75321	10.4873	9.6299	8.6471
2021	7	Guangxi	6.32177	46.1336	33.0946	50.6752	8.69818	10.5592	9.66756	8.81854
2010	8	Guizhou	6.41661	38.1264	39.1	47.3	7.92006	9.35822	8.58904	7.9631
2011	8	Guizhou	6.66041	34.2272	38.5	48.8	8.01535	9.46031	8.66641	8.01716
2012	8	Guizhou	6.64917	36.1368	39.08	47.908	8.04567	9.55942	8.71777	8.14066
2013	8	Guizhou	6.9647	34.9457	40.5	46.6	8.05926	9.6254	8.73563	8.26114
2014	8	Guizhou	7.30002	34.682	41.6	44.6	8.03949	9.69375	8.87319	8.25129
2015	8	Guizhou	7.32629	38.2726	39.4935	44.8854	8.19671	10.1097	9.4211	8.42681
2016	8	Guizhou	7.44067	37.2885	39.6505	44.6729	8.21717	10.194	9.54776	8.55418
2017	8	Guizhou	7.23465	37.8639	40.0872	44.9043	8.33447	10.2778	9.58338	8.67015
2018	8	Guizhou	7.28312	43.0569	38.8718	46.543	8.54267	10.3607	9.60788	8.68377
2019	8	Guizhou	6.86609	43.0655	36.1281	50.2723	8.60886	10.4459	9.6199	8.75476
2020	8	Guizhou	6.79752	45.9257	34.8447	50.9076	8.63052	10.4939	9.62258	8.60979
2021	8	Guizhou	6.75893	45.3347	35.661	50.3962	8.63462	10.5767	9.79333	8.91181
2010	9	Hainan	6.13939	32.2075	27.7	46.2	8.89911	9.47783	8.70804	8.04306
2011	9	Hainan	6.4291	29.702	28.3	45.5	8.86959	9.58933	8.82803	8.08069
2012	9	Hainan	6.62526	30.2627	28.17	46.9099	8.71307	9.68759	8.94309	8.15578
2013	9	Hainan	6.35639	32.4839	27.7	48.3	8.77914	9.72896	8.9442	8.29989
2014	9	Hainan	6.38701	31.3135	25	51.9	8.82925	9.79575	9.0944	8.27855
2015	9	Hainan	6.83523	35.0504	23.6532	53.2635	9.12978	10.1795	9.56125	8.35345
2016	9	Hainan	6.94374	35.0156	22.3515	54.251	9.18758	10.256	9.57424	8.43947
2017	9	Hainan	6.88888	36.3777	22.327	56.097	9.3397	10.3358	9.62499	8.56284
2018	9	Hainan	7.00803	36.1045	22.6775	56.625	9.55428	10.4148	9.72744	8.73218
2019	9	Hainan	7.0046	37.1588	20.7015	58.9486	9.62338	10.4917	9.83971	8.78759
2020	9	Hainan	6.49903	40.2564	19.0742	60.3925	9.72621	10.5213	9.79447	8.63508
2021	9	Hainan	6.49892	40.5036	19.1315	61.4962	9.77281	10.602	9.93683	8.83735
2010	10	Hebei	4.92231	29.5102	52.5	34.9	7.98982	9.51489	8.64722	7.97554
2011	10	Hebei	5.83439	32.6	53.5	34.6	8.05633	9.58081	8.71314	8.04242
2012	10	Hebei	5.72722	35.794	52.69	35.3143	8.14722	9.67058	8.76464	8.08984
2013	10	Hebei	5.66062	33.1307	52.2	35.5	8.2099	9.72257	8.76564	8.25129
2014	10	Hebei	5.5498	36.4689	51	37.3	8.23972	9.78834	8.97518	8.30888
2015	10	Hebei	6.05119	34.7845	48.2682	40.1924	8.61794	10.1717	9.4433	8.50987
2016	10	Hebei	6.12715	37.704	47.5732	41.5358	8.74672	10.2488	9.52903	8.58536
2017	10	Hebei	6.04983	38.1305	46.5841	44.2145	8.85922	10.327	9.59742	8.67821
2018	10	Hebei	6.14825	40.7089	44.543	46.1874	8.93155	10.4036	9.67494	8.73451
2019	10	Hebei	6.16984	42.9235	38.7336	51.2436	8.96021	10.484	9.7233	8.82185
2020	10	Hebei	5.92445	45.7431	37.5542	51.7292	9.01809	10.5264	9.72294	8.77512
2021	10	Hebei	6.00527	45.3337	40.5142	49.5074	9.02762	10.5914	9.76819	8.81332
2010	11	Heilongjiang	6.07583	24.3861	50.2	37.2	8.06087	9.37617	8.75826	7.915
2011	11	Heilongjiang	6.52481	23.1681	50.3	36.2	8.0704	9.44596	8.80871	8.01562
2012	11	Heilongjiang	6.66313	25.5812	44.1	40.4651	8.06322	9.53721	8.85879	8.03952
2013	11	Heilongjiang	6.44493	25.4471	41.1	41.4	8.19637	9.67803	8.91817	8.12469
2014	11	Heilongjiang	6.2141	25.6057	36.9	45.8	8.21241	9.7452	9.05227	8.26773
2015	11	Heilongjiang	6.90278	25.5681	31.8098	50.731	8.48011	10.0942	9.39254	8.54745
2016	11	Heilongjiang	7.15889	26.4473	28.6017	54.0419	8.52298	10.1557	9.44454	8.61363
2017	11	Heilongjiang	7.13905	26.215	25.5341	55.8197	8.71161	10.22	9.5012	8.68167
2018	11	Heilongjiang	7.03991	27.7014	24.6372	57.0234	8.80657	10.2816	9.56415	8.82329
2019	11	Heilongjiang	6.67643	29.596	26.5577	50.0638	8.89878	10.34	9.59006	8.92879
2020	11	Heilongjiang	6.99832	33.9185	25.4299	49.4704	8.85495	10.3454	9.58397	8.67718
2021	11	Heilongjiang	7.01871	35.142	26.7172	50.0087	8.73906	10.4237	9.73581	8.92392
2010	12	Henan	5.16249	33.0831	57.3	28.6	7.82009	9.4758	8.65944	8.04171
2011	12	Henan	5.6729	33.6235	57.3	29.7	7.90803	9.55618	8.72527	8.13888
2012	12	Henan	5.86401	35.3369	56.33	30.9385	7.97254	9.64698	8.80066	8.23141
2013	12	Henan	5.83231	33.6738	55.4	32	8.03748	9.68039	8.82048	8.32777
2014	12	Henan	6.03748	33.7158	51	37.1	8.05525	9.74569	8.96335	8.26008
2015	12	Henan	6.27406	35.5171	48.4225	40.201	8.37032	10.1494	9.38274	8.5703
2016	12	Henan	6.33345	36.279	47.6278	41.7816	8.47094	10.2122	9.43839	8.61727
2017	12	Henan	6.21317	37.5786	47.3719	43.3374	8.52476	10.2941	9.50772	8.69266
2018	12	Henan	6.54806	40.2531	45.8525	45.2216	8.61812	10.3696	9.59125	8.75668
2019	12	Henan	6.27742	39.7522	43.5056	47.9513	8.72843	10.44	9.6249	8.82974
2020	12	Henan	6.45227	46.3178	41.5932	48.6711	8.78707	10.4559	9.58802	8.70879
2021	12	Henan	6.19518	45.5145	41.3189	49.136	8.76997	10.5212	9.69089	8.85478
2010	13	Hubei	5.09609	25.7608	48.6	37.9	8.03075	9.48709	8.75753	8.02159
2011	13	Hubei	5.59405	28.9957	50	36.9	8.15825	9.56814	8.86871	8.05205
2012	13	Hubei	5.84096	29.6838	50.31	36.8918	8.24712	9.66602	8.93395	8.12743
2013	13	Hubei	5.65927	28.435	49.3	38.1	8.2635	9.72318	8.96599	8.23512
2014	13	Hubei	5.79314	31.3151	46.9	41.5	8.28953	9.79537	9.03493	8.20456
2015	13	Hubei	6.41705	29.5904	45.697	43.1022	8.64171	10.2055	9.49174	8.50563
2016	13	Hubei	6.54843	31.8308	44.8621	43.9354	8.77292	10.2883	9.57639	8.63405
2017	13	Hubei	6.55944	32.2861	43.5248	46.5284	8.89659	10.37	9.60834	8.76205
2018	13	Hubei	6.38325	32.7923	43.4098	47.5787	9.00405	10.4474	9.73943	8.85677
2019	13	Hubei	6.31548	33.8694	41.6743	50.0141	9.06705	10.5348	9.82197	8.98565
2020	13	Hubei	6.34193	38.9613	39.1863	51.3027	9.12042	10.5107	9.75333	8.64363
2021	13	Hubei	6.20567	39.829	37.896	52.7832	9.11603	10.6036	9.91158	9.02919
2010	14	Hunan	5.44332	31.2726	45.8	39.7	7.83663	9.49783	8.7132	8.14131
2011	14	Hunan	5.78414	32.9375	47.6	38.3	7.96956	9.57333	8.78027	8.22158
2012	14	Hunan	6.10506	36.7085	47.42	39.0156	8.0138	9.67501	8.84396	8.28741
2013	14	Hunan	5.9812	36.7359	47	40.3	8.03514	9.78249	8.8633	8.41029
2014	14	Hunan	6.10212	36.2438	46.2	42.2	8.01058	9.84888	9.0385	8.44384
2015	14	Hunan	6.71567	34.4256	44.323	44.1481	8.28753	10.2695	9.52248	8.67213
2016	14	Hunan	6.77329	35.491	42.284	43.2052	8.37332	10.3509	9.60445	8.79334
2017	14	Hunan	6.53263	36.462	41.7235	49.4334	8.48591	10.4326	9.65022	8.94081
2018	14	Hunan	6.53545	39.4574	39.6806	5.18493	8.60758	10.5105	9.73824	9.00091
2019	14	Hunan	6.32858	42.1212	37.6005	53.2253	8.67386	10.5927	9.75361	9.07195
2020	14	Hunan	6.44103	44.6116	38.1453	51.7056	8.72274	10.6382	9.8402	8.99004
2021	14	Hunan	6.3318	44.4709	39.3506	51.2647	8.77663	10.7114	9.88252	9.07208
2010	15	Jiangsu	4.86136	27.1685	52.5	41.4	8.49957	9.86774	8.90355	8.45905
2011	15	Jiangsu	5.27094	27.2146	51.3	42.4	8.56486	9.95584	8.98562	8.60144
2012	15	Jiangsu	5.34433	28.2673	50.17	43.5049	8.56556	10.0498	9.06366	8.70789
2013	15	Jiangsu	5.53617	30.3777	49.2	44.7	8.56964	10.0895	9.10266	8.78833
2014	15	Jiangsu	5.60751	30.2393	47.4	47	8.56182	10.1516	9.33418	8.73243
2015	15	Jiangsu	6.08783	31.233	45.7018	48.6133	8.87864	10.5234	9.80088	8.84167
2016	15	Jiangsu	6.14501	33.0147	44.7348	49.9967	9.07498	10.6004	9.86743	8.87364
2017	15	Jiangsu	6.38882	33.2201	45.0157	50.2735	9.11273	10.6833	9.91343	8.92617
2018	15	Jiangsu	6.60375	33.4047	44.5471	50.98	9.26312	10.7621	9.97749	8.97789
2019	15	Jiangsu	6.71696	35.9806	44.4342	51.2536	9.38202	10.8407	10.0323	9.05701
2020	15	Jiangsu	6.96812	40.5483	43.0558	52.5276	9.47355	10.88	10.0623	8.91456
2021	15	Jiangsu	7.12262	41.1711	44.4943	51.4474	9.52267	10.9638	10.2004	9.17434
2010	16	Jiangxi	5.65495	35.6592	54.2	33	7.8527	9.44683	8.64857	8.00205
2011	16	Jiangxi	6.01873	35.737	54.6	33.5	8.08017	9.51952	8.69932	8.05471
2012	16	Jiangxi	6.16666	36.2041	53.62	34.6444	8.18852	9.62022	8.75888	8.10918
2013	16	Jiangxi	6.50841	34.7171	53.5	35.1	8.25738	9.70461	8.79138	8.2095
2014	16	Jiangxi	6.4384	39.2926	52.5	36.8	8.24986	9.77528	8.93562	8.11991
2015	16	Jiangxi	6.93639	37.4297	50.2971	39.1014	8.53837	10.1849	9.44063	8.32896
2016	16	Jiangxi	6.56123	39.0613	47.7298	41.9749	8.58129	10.2637	9.50048	8.37321
2017	16	Jiangxi	6.3988	41.8575	48.1247	42.7019	8.66561	10.3481	9.56598	8.5119
2018	16	Jiangxi	6.27607	38.2281	46.6241	44.8367	8.78569	10.4288	9.61318	8.66549
2019	16	Jiangxi	6.28593	37.1572	44.1879	47.5012	8.86926	10.5063	9.69985	8.7639
2020	16	Jiangxi	6.62204	44.6392	43.1459	48.1291	8.93063	10.5599	9.70966	8.6409
2021	16	Jiangxi	6.50598	43.4789	44.5082	47.6109	8.9422	10.6379	9.77408	8.85569
2010	17	Jilin	6.21972	24.2171	52	35.9	8.03646	9.47767	8.8036	8.08407
2011	17	Jilin	6.52424	26.6714	53.1	34.8	8.16531	9.57096	8.84361	8.17617
2012	17	Jilin	6.65003	23.6356	53.41	34.7623	8.08947	9.67323	8.94151	8.25472
2013	17	Jilin	6.56917	25.9183	52.8	35.5	8.13876	9.69864	8.96513	8.37694
2014	17	Jilin	6.52324	28.6187	52.8	36.2	8.24928	9.76261	9.05553	8.35952
2015	17	Jilin	6.80503	27.9719	49.8162	38.833	8.55891	10.1227	9.41803	8.64196
2016	17	Jilin	6.80768	28.4864	47.4051	42.4539	8.50633	10.186	9.48019	8.7109
2017	17	Jilin	6.74396	28.8424	46.8299	45.8406	8.65661	10.2513	9.52573	8.75515
2018	17	Jilin	6.71322	30.1413	42.5274	49.7725	8.82482	10.3147	9.61992	8.89999
2019	17	Jilin	6.7166	32.3728	35.2595	53.7629	8.89959	10.3828	9.65289	8.96196
2020	17	Jilin	6.89992	35.5192	35.1402	52.2454	8.92106	10.4162	9.62628	8.7742
2021	17	Jilin	6.76138	36.5693	36.0266	52.2338	8.86078	10.4814	9.71523	8.96864
2010	18	Liaoning	5.58251	25.5109	54.1	37.1	8.26474	9.63382	8.91588	8.2944
2011	18	Liaoning	6.09933	26.7639	54.7	36.7	8.26444	9.72876	8.98244	8.33646
2012	18	Liaoning	5.81257	22.8439	53.25	38.0744	8.27885	9.8262	9.04143	8.47265
2013	18	Liaoning	6.00824	23.9102	52.7	38.7	8.29067	9.94167	9.07159	8.58077
2014	18	Liaoning	6.11529	27.5084	50.2	41.8	8.32067	10.0094	9.26851	8.53486
2015	18	Liaoning	6.13957	28.9341	45.4915	46.1928	8.60995	10.3458	9.63842	8.73451
2016	18	Liaoning	6.25021	29.0401	38.6865	51.5456	8.67863	10.4005	9.75862	8.94808
2017	18	Liaoning	6.03164	30.1988	39.2999	52.5739	8.77307	10.4629	9.76638	8.9799
2018	18	Liaoning	6.21684	31.7042	39.6005	52.3672	8.90354	10.5279	9.79256	9.05342
2019	18	Liaoning	6.38715	33.1549	38.2636	52.9937	9.01785	10.591	9.81005	9.11922
2020	18	Liaoning	6.57199	37.3547	33.4374	47.7662	9.10875	10.606	9.77406	8.8925
2021	18	Liaoning	6.49075	39.1629	39.4256	51.6497	9.11041	10.6701	9.88112	9.09165
2010	19	Neimeng	6.20678	26.901	54.6	36.1	7.9595	9.57421	8.88967	8.32391
2011	19	Neimeng	6.64566	25.2295	56	34.9	7.97733	9.66274	8.96278	8.39492
2012	19	Neimeng	6.75119	27.1947	55.42	35.4553	8.01391	9.75645	9.02418	8.49939
2013	19	Neimeng	6.72644	29.5793	54	36.5	8.04017	9.83956	9.08611	8.52838
2014	19	Neimeng	6.61997	31.0536	51.3	39.5	8.03072	9.90908	9.16626	8.56559
2015	19	Neimeng	7.13609	27.8023	50.4757	40.4537	8.27868	10.3286	9.65669	8.74042
2016	19	Neimeng	7.21842	26.031	47.1844	43.7833	8.30449	10.4035	9.68287	8.81047
2017	19	Neimeng	6.95254	29.8694	39.7589	49.9916	8.35208	10.4821	9.72051	8.8498
2018	19	Neimeng	7.04612	27.4851	39.3731	50.4829	8.58298	10.5533	9.76251	8.86319
2019	19	Neimeng	6.98136	26.8156	39.6158	49.5596	8.71964	10.616	9.78628	8.93517
2020	19	Neimeng	6.99958	35.3622	39.5628	48.7716	8.80297	10.6299	9.78063	8.73229
2021	19	Neimeng	6.96628	35.9551	45.6962	43.4567	8.78202	10.7005	9.86187	8.9884
2010	20	Ningxia	6.59222	32.1592	49	41.6	7.86201	9.39763	8.64889	8.07226
2011	20	Ningxia	6.6728	31.1325	50.2	41	7.92703	9.47674	8.73951	8.11091
2012	20	Ningxia	7.12794	34.5794	49.52	41.9649	7.96185	9.57594	8.77485	8.23079
2013	20	Ningxia	7.04806	33.778	49.3	42	7.99927	9.62352	8.78545	8.35365
2014	20	Ningxia	7.36651	32.1445	48.7	43.4	7.95191	9.68458	8.94991	8.33643
2015	20	Ningxia	7.52498	32.5531	47.3801	44.4544	8.29655	10.134	9.45629	8.73161
2016	20	Ningxia	7.35078	31.1074	46.9748	45.4003	8.27512	10.2092	9.56682	8.71299
2017	20	Ningxia	7.24692	30.3969	45.8993	46.8228	8.35303	10.2912	9.53759	8.75588
2018	20	Ningxia	6.72393	36.1963	44.5393	47.9078	8.46316	10.3702	9.60832	8.86623
2019	20	Ningxia	7.01466	38.7903	42.2763	50.2558	8.63373	10.4437	9.70302	8.96112
2020	20	Ningxia	7.18662	39.207	41.0391	50.3394	8.7709	10.4835	9.67055	8.78494
2021	20	Ningxia	7.05022	39.3348	44.7029	47.2392	8.84159	10.553	9.76593	8.98167
2010	21	Qinghai	7.47243	31.0367	55.1	34.9	7.68575	9.21411	8.47446	7.68446
2011	21	Qinghai	7.92421	28.2447	58.4	32.3	7.70549	9.27491	8.55082	7.74871
2012	21	Qinghai	7.63252	33.4903	57.69	32.9695	7.89592	9.36354	8.616	7.89088
2013	21	Qinghai	7.26351	34.3986	57.3	32.8	7.88383	9.47079	8.64925	7.98135
2014	21	Qinghai	7.27724	29.5356	53.6	37	8.05451	9.53388	8.88364	8.19556
2015	21	Qinghai	7.69102	31.0374	49.9497	41.4063	8.35255	10.1082	9.55393	8.31891
2016	21	Qinghai	7.71592	30.1685	48.5903	42.8114	8.43642	10.1946	9.60325	8.70621
2017	21	Qinghai	7.63617	34.7849	44.2852	46.632	8.57508	10.2809	9.61847	8.76918
2018	21	Qinghai	7.59036	32.0695	43.5239	47.1191	8.68896	10.3582	9.69292	8.82393
2019	21	Qinghai	7.53366	32.3222	39.1021	50.719	8.89137	10.4291	9.72881	8.81058
2020	21	Qinghai	7.49804	36.4988	38.0433	50.8354	9.00749	10.4775	9.77876	8.80393
2021	21	Qinghai	7.45244	40.2412	39.8195	49.6444	8.9684	10.5386	9.79053	8.80221
2010	22	Shangdong	4.13007	29.9435	54.2	36.6	8.1057	9.72652	8.84317	8.31716
2011	22	Shangdong	4.70436	32.0875	52.9	38.3	8.1802	9.81421	8.91633	8.35069
2012	22	Shangdong	5.25298	33.9784	51.46	39.981	8.22742	9.91518	8.96672	8.42481
2013	22	Shangdong	5.22631	32.6269	50.1	41.2	8.26486	9.93714	9.02451	8.48936
2014	22	Shangdong	5.53543	33.2923	48.4	43.5	8.29542	9.99981	9.13473	8.41989
2015	22	Shangdong	5.89494	33.7478	46.8013	45.2957	8.57357	10.3592	9.56637	8.62644
2016	22	Shangdong	6.04454	35.2749	46.077	46.6769	8.65312	10.4345	9.641	8.71812
2017	22	Shangdong	6.23067	38.8242	45.3545	47.992	8.7247	10.513	9.70457	8.80684
2018	22	Shangdong	6.31923	44.4048	43.9935	49.5326	8.90734	10.5853	9.76882	8.90303
2019	22	Shangdong	5.94743	45.2835	39.8366	52.9639	9.00282	10.6532	9.83375	8.99697
2020	22	Shangdong	5.97284	45.4436	39.1256	53.5397	9.04688	10.6857	9.85179	9.02385
2021	22	Shangdong	6.06758	45.5843	39.9384	52.8061	9.07601	10.7593	9.91827	9.10681
2010	23	Shanxi1	5.50075	29.9213	56.9	37.1	7.91905	9.42033	8.50712	7.92685
2011	23	Shanxi1	5.87616	29.6303	59	35.2	7.85321	9.51709	8.59381	8.04424
2012	23	Shanxi1	5.82511	28.9447	55.57	38.6611	7.94932	9.61182	8.64079	8.09572
2013	23	Shanxi1	5.87569	30.6722	53.9	40	8.05542	9.66905	8.63789	8.22057
2014	23	Shanxi1	5.80604	29.7492	49.3	44.5	8.10327	9.72944	8.80606	8.17324
2015	23	Shanxi1	6.46766	29.303	40.6868	53.1788	8.46421	10.1592	9.29226	8.51013
2016	23	Shanxi1	6.60515	29.2489	38.5351	55.4514	8.47387	10.2166	9.35015	8.6111
2017	23	Shanxi1	6.50992	29.7322	43.6547	51.714	8.60465	10.2796	9.43695	8.67599
2018	23	Shanxi1	6.39981	33.3485	42.1521	53.4441	8.80222	10.3429	9.49313	8.78286
2019	23	Shanxi1	6.34343	34.0246	43.773	51.3833	8.80912	10.4122	9.54567	8.87825
2020	23	Shanxi1	6.29914	38.0573	43.4822	51.1548	8.83594	10.4569	9.55499	8.73506
2021	23	Shanxi1	6.46225	38.1924	49.637	44.6663	8.80822	10.5303	9.59242	8.89727
2010	24	Shanxi2	5.82758	27.2471	53.8	36.4	8.06093	9.49013	8.80008	8.11048
2011	24	Shanxi2	6.51712	28.2021	55.4	34.8	8.28014	9.58482	8.87903	8.24425
2012	24	Shanxi2	6.44044	27.151	55.86	34.66	8.29492	9.68655	8.94473	8.35194
2013	24	Shanxi2	6.48503	32.1642	55.5	34.9	8.29084	9.73356	9.00339	8.4042
2014	24	Shanxi2	6.74911	32.9141	54.1	37	8.25314	9.80422	9.0435	8.42897
2015	24	Shanxi2	7.07598	29.7833	50.3951	40.74	8.53346	10.1819	9.45554	8.64562
2016	24	Shanxi2	6.89636	29.9756	48.9223	42.3464	8.56865	10.2556	9.48047	8.74312
2017	24	Shanxi2	6.77922	31.3671	49.6962	42.3515	8.77601	10.3356	9.51906	8.82046
2018	24	Shanxi2	6.71823	30.7886	49.7476	42.7634	8.9774	10.4139	9.59632	8.88958
2019	24	Shanxi2	6.54781	33.6545	46.4493	45.8319	9.08228	10.494	9.66297	8.96057
2020	24	Shanxi2	6.56246	39.855	43.3987	47.9406	9.17202	10.5419	9.66068	8.87879
2021	24	Shanxi2	6.72156	40.279	46.3156	45.5995	9.17782	10.6143	9.73081	8.98164
2010	25	Sichuan	5.56464	29.7779	50.5	35.1	8.09075	9.40887	8.72809	8.1241
2011	25	Sichuan	6.24485	32.7872	52.5	33.4	8.21347	9.50534	8.81966	8.16382
2012	25	Sichuan	6.15707	29.579	51.66	34.526	8.28809	9.60366	8.87322	8.25429
2013	25	Sichuan	6.07753	29.0643	51.7	35.2	8.2695	9.66644	8.92032	8.32351
2014	25	Sichuan	6.34514	31.6641	48.9	38.7	8.27048	9.73603	9.05075	8.26151
2015	25	Sichuan	6.59338	32.0989	44.0822	43.6817	8.52397	10.1737	9.56359	8.52518
2016	25	Sichuan	6.6293	32.741	40.8335	47.234	8.60319	10.2519	9.63822	8.57923
2017	25	Sichuan	6.63014	33.8783	38.7454	49.7286	8.68067	10.3329	9.69013	8.67136
2018	25	Sichuan	6.66928	36.3171	37.6682	51.4496	8.80852	10.4108	9.74331	8.77094
2019	25	Sichuan	6.62653	37.3355	37.252	52.4355	8.92652	10.4955	9.8094	8.87674
2020	25	Sichuan	6.68861	40.5792	36.1555	52.4109	8.99231	10.552	9.82115	8.81197
2021	25	Sichuan	6.64316	40.9192	36.9566	52.5296	9.02449	10.6321	9.89171	8.88252
2010	26	Tianjin	3.94443	20.1346	52.5	46	8.8408	9.92318	9.07474	8.5515
2011	26	Tianjin	5.02949	23.673	52.4	46.2	8.85409	9.97854	9.13639	8.60652
2012	26	Tianjin	4.1714	27.1117	51.68	46.9871	8.76502	10.0474	9.19526	8.65868
2013	26	Tianjin	4.54187	28.1415	50.6	48.1	8.797	9.995	9.24409	8.71224
2014	26	Tianjin	4.52821	27.5768	49.2	49.6	8.83085	10.0598	9.44825	8.5832
2015	26	Tianjin	5.97272	23.765	46.5844	52.1529	9.20342	10.4371	9.88646	8.78983
2016	26	Tianjin	6.87451	26.7395	42.3326	56.4361	9.46265	10.5216	9.95098	8.90542
2017	26	Tianjin	6.29861	27.0644	40.9376	58.1515	9.62503	10.6035	9.9974	9.02576
2018	26	Tianjin	6.67735	25.4285	40.457	58.6248	9.67558	10.6684	10.056	9.14413
2019	26	Tianjin	6.5875	27.7057	35.2366	63.4501	9.64362	10.739	10.0946	9.26853
2020	26	Tianjin	6.35333	37.6429	34.1108	64.3968	9.70449	10.7718	10.0344	8.99917
2021	26	Tianjin	6.43283	39.5409	37.3004	61.2641	9.70321	10.8491	10.1185	9.32988
2010	27	Xinjiang	6.67076	31.1939	47.7	32.5	7.83439	9.32048	8.62628	7.92575
2011	27	Xinjiang	7.22355	31.1462	48.8	34	7.92021	9.39532	8.73984	7.98461
2012	27	Xinjiang	7.32902	31.2029	46.39	36.0169	7.9861	9.50638	8.86794	8.10825
2013	27	Xinjiang	7.26991	32.4988	45	37.4	8.03389	9.63161	8.86671	8.26739
2014	27	Xinjiang	7.19237	32.9328	42.6	40.8	8.09213	9.70476	9.04622	8.29498
2015	27	Xinjiang	7.49448	34.1136	38.5681	44.7122	8.33711	10.1764	9.54712	8.85274
2016	27	Xinjiang	7.29891	36.7914	37.794	45.1177	8.34379	10.2564	9.59991	8.77416
2017	27	Xinjiang	7.50755	35.9532	39.7988	45.9405	8.42024	10.3345	9.67312	8.84104
2018	27	Xinjiang	7.71778	35.1896	40.3553	45.7741	8.59914	10.3971	9.73182	8.90192
2019	27	Xinjiang	7.40805	43.825	35.2685	51.6276	8.66682	10.4534	9.79161	8.95043
2020	27	Xinjiang	7.0934	35.9507	34.3861	51.2543	8.62838	10.4585	9.72362	8.73938
2021	27	Xinjiang	6.8285	35.6483	37.3345	47.9254	8.62119	10.5359	9.81193	8.91919
2010	28	Yunnan	6.35609	31.9572	44.6	40	7.85906	9.48573	8.68676	8.05679
2011	28	Yunnan	6.54593	30.0581	42.5	41.6	7.9529	9.58404	8.74658	8.09926
2012	28	Yunnan	6.86656	29.7749	42.87	41.0857	8.06988	9.68067	8.84538	8.18927
2013	28	Yunnan	6.68674	35.1139	42	41.8	8.10237	9.71136	8.85808	8.32022
2014	28	Yunnan	6.39725	34.507	41.2	43.3	8.18299	9.76439	8.93846	8.30198
2015	28	Yunnan	6.96	31.6919	39.7684	45.1369	8.47637	10.1801	9.45415	8.27229
2016	28	Yunnan	7.05664	33.0283	38.4771	46.6794	8.47887	10.2615	9.49772	8.57416
2017	28	Yunnan	6.89096	33.0221	37.8898	47.8312	8.64189	10.3416	9.53443	8.6538
2018	28	Yunnan	6.91267	33.5188	38.9094	47.1157	8.90707	10.4189	9.63363	8.75726
2019	28	Yunnan	7.0618	33.765	34.2821	52.6381	8.98845	10.4979	9.7107	8.84816
2020	28	Yunnan	6.93024	37.3808	33.7965	51.5272	9.02003	10.5321	9.78069	8.83643
2021	28	Yunnan	6.81717	37.886	35.3242	50.4192	8.97069	10.619	9.88831	8.95443
2010	29	Zhejiang	4.32169	24.8289	51.6	43.5	8.97513	10.0587	9.08879	8.76264
2011	29	Zhejiang	4.92931	21.9408	51.2	43.9	8.98422	10.131	9.18055	8.83393
2012	29	Zhejiang	5.00798	22.6715	49.95	45.2358	9.04148	10.219	9.19764	8.88532
2013	29	Zhejiang	5.19267	22.1166	49.1	46.1	9.05589	10.2673	9.25631	8.93296
2014	29	Zhejiang	5.35917	22.3619	47.7	47.8	8.98823	10.333	9.53204	8.84377
2015	29	Zhejiang	5.87085	28.4416	45.9624	49.7637	9.28313	10.6854	10.0041	8.78635
2016	29	Zhejiang	5.96922	28.055	44.855	50.986	9.34548	10.7629	10.037	8.88325
2017	29	Zhejiang	5.98976	29.1654	42.9454	53.3189	9.50525	10.8447	10.0942	8.952
2018	29	Zhejiang	6.04475	32.2336	41.8275	54.6723	9.63181	10.9255	10.1568	9.08606
2019	29	Zhejiang	6.08487	32.4716	42.6076	54.0286	9.6991	11.0051	10.2316	9.18422
2020	29	Zhejiang	6.23132	32.161	40.8785	55.7643	9.77821	11.0461	10.2256	9.05898
2021	29	Zhejiang	6.33535	33.3298	42.4243	54.5707	9.9226	11.1344	10.346	9.3112
